# Supplementary material for: Induction of neuro-protective/regenerative genes in stem cells infiltrating post-ischemic brain tissue
Source: Exp Transl Stroke Med. 2010 May 28;2:11. doi: 10.1186/2040-7378-2-11 (PMC2893124; doi:10.1186/2040-7378-2-11)
Supplement: Additional file 2 — Table S2. Down-regulated transcripts in isolated BMSC from ischemic brain. [file 2040-7378-2-11-S2.XLS]

## Sheet: Sheet1
Gene Name	Gene ID	Ratio	Adjusted-P
Basonuclin	Bnc1	523.94	0.00492193
Glycoprotein m6a (Gpm6a), mRNA	Gpm6a	157.26	0.00919773
Glycoprotein m6a (Gpm6a), mRNA	Gpm6a	142.13	0.00308754
Uroplakin Ib	Upk1b	101.43	0.0441091
Transcribed locus	-	99.62	0.0413409
Transcribed locus	-	75.87	0.00934881
Uroplakin Ib	Upk1b	71.75	0.0436863
Beta chimaerin (bch gene)	Chn2	61.47	0.045146
Beta chimaerin (bch gene)	Chn2	52.8	0.0181479
Meiotic nuclear divisions 1 homolog (S. cerevisiae), mRNA (cDNA clone MGC:29216 IMAGE:5035682)	Mnd1	36.63	0.00308754
Rhophilin, Rho GTPase binding protein 2 (Rhpn2), mRNA	Rhpn2	35.42	0.0107596
Breast cancer 1 (Brca1), mRNA	Brca1	34.85	0.00934881
ATPase, class V, type 10D (Atp10d), mRNA	Atp10d	32.92	0.00481425
Transmembrane protein 87A, mRNA (cDNA clone IMAGE:3967046)	Tmem87a	32.91	0.00718233
syntrophin, gamma 2	-	28.99	0.0114557
SRY-box containing gene 5	-	27.76	0.00481425
Lysophosphatidic acid receptor 2 (Lpar2), mRNA	Lpar2	26.32	0.0410343
Sphingomyelin phosphodiesterase 3, neutral (Smpd3), mRNA	Smpd3	24.21	0.0139301
Tetraspanin 8 (Tspan8), mRNA	Tspan8	23.16	0.00647173
Rhophilin, Rho GTPase binding protein 2 (Rhpn2), mRNA	Rhpn2	22.8	0.0242414
Mus musculus growth arrest specific 1 (Gas1), mRNA.	-	20.89	0.03006
Sphingomyelin phosphodiesterase 3, neutral (Smpd3), mRNA	Smpd3	19.98	0.00528008
C57BL/6J NfiA-1 protein	Nfia	18.96	0.0337037
Breast cancer 1 (Brca1), mRNA	Brca1	18.73	0.0105461
High mobility group box 2, mRNA (cDNA clone MGC:6061 IMAGE:3489780)	Hmgb2	18.64	0.00481425
CD34 antigen (Cd34), transcript variant 2, mRNA	Cd34	18.46	0.0162143
Defective in sister chromatid cohesion 1 homolog (S. cerevisiae), mRNA (cDNA clone MGC:151210 IMAGE:40126152)	Dscc1	15.99	0.0136515
RIKEN cDNA 2610021K21 gene (2610021K21Rik), mRNA	2610021K21Rik	15.76	0.0163448
Par-6 (partitioning defective 6) homolog beta (C. elegans), mRNA (cDNA clone MGC:35871 IMAGE:2655658)	Pard6b	15.22	0.0436863
Chromatin assembly factor 1, subunit B (p60) (Chaf1b), mRNA	Chaf1b	15.03	0.0403717
Glypican 3, mRNA (cDNA clone MGC:35964 IMAGE:4973409)	Gpc3	14.89	0.0101016
Minichromosome maintenance deficient 5, cell division cycle 46 (S. cerevisiae) (Mcm5), mRNA	Mcm5	14.83	0.0143285
Minichromosome maintenance deficient 2 mitotin (S. cerevisiae) (Mcm2), mRNA	Mcm2	14.15	0.0404877
Sphingomyelin phosphodiesterase 3, neutral (Smpd3), mRNA	Smpd3	13.76	0.0186588
Inner centromere protein (Incenp), mRNA	Incenp	13.43	0.0140687
Minichromosome maintenance deficient 3 (S. cerevisiae), mRNA (cDNA clone MGC:30531 IMAGE:5007886)	Mcm3	13.32	0.00699112
Establishment of cohesion 1 homolog 2 (S. cerevisiae), mRNA (cDNA clone MGC:30637 IMAGE:3675568)	Esco2	13.2	0.0303969
Aminolevulinate, delta-, dehydratase, mRNA (cDNA clone MGC:18970 IMAGE:3992605)	Alad	12.99	0.0400223
Ubiquitin-like, containing PHD and RING finger domains, 1, mRNA (cDNA clone MGC:13771 IMAGE:4017286)	Uhrf1	12.76	0.0219591
Peptidylprolyl isomerase (cyclophilin) like 5, mRNA (cDNA clone IMAGE:4216366)	Ppil5	12.73	0.0242838
Transcribed locus	-	12.64	0.0172411
Embryonic stem cell-related protein	Cdca8	12.61	0.0131893
Mitochondrial tumor suppressor 1, mRNA (cDNA clone IMAGE:4206405)	Mtus1	12.57	0.0365461
Minichromosome maintenance deficient 5, cell division cycle 46 (S. cerevisiae) (Mcm5), mRNA	Mcm5	12.54	0.0103139
Transcription factor GATA-6 (Gata6)	Gata6	12.41	0.024686
DNA primase, p49 subunit (Prim1), mRNA	Prim1	12.39	0.0165497
Shugoshin-like 1 (S. pombe) (Sgol1), mRNA	Sgol1	11.96	0.0135257
RIKEN cDNA 1200008O12 gene	-	11.95	0.0094782
Protein kinase, membrane associated tyrosine/threonine 1, mRNA (cDNA clone MGC:35824 IMAGE:2609421)	Pkmyt1	11.95	0.032956
Minichromosome maintenance deficient 7 (S. cerevisiae) (Mcm7), mRNA	Mcm7	11.7	0.0130714
Peptidylprolyl isomerase (cyclophilin) like 5, mRNA (cDNA clone IMAGE:4216366)	Ppil5	11.64	0.0114722
GTP cyclohydrolase 1, mRNA (cDNA clone MGC:12095 IMAGE:3709238)	Gch1	11.6	0.0327663
CTF18, chromosome transmission fidelity factor 18 homolog (S. cerevisiae) (Chtf18), mRNA	Chtf18	11.39	0.00528008
NmrA-like family domain containing 1 (Nmral1), mRNA	Nmral1	11.32	0.0152681
Ubiquitin-like, containing PHD and RING finger domains, 1, mRNA (cDNA clone MGC:13771 IMAGE:4017286)	Uhrf1	11.31	0.0272489
Polymerase (DNA directed), epsilon, mRNA (cDNA clone IMAGE:3496540)	Pole	11.13	0.013605
NIMA (never in mitosis gene a)-related expressed kinase 2, mRNA (cDNA clone MGC:18381 IMAGE:3674001)	Nek2	11.13	0.0105418
DNA primase, p49 subunit (Prim1), mRNA	Prim1	11.11	0.00910142
PC4 and SFRS1 interacting protein 1 (Psip1), mRNA	Psip1	11.09	0.0457856
Myelin protein zero-like 2, mRNA (cDNA clone MGC:13828 IMAGE:4188907)	Mpzl2	10.81	0.0466202
Discs, large homolog 2 (Drosophila) (Dlg2), mRNA	Dlg2	10.71	0.03006
Cyclin B2, mRNA (cDNA clone MGC:11566 IMAGE:3156950)	Ccnb2	10.66	0.00647173
Membrane bound O-acyltransferase domain containing 1 (Mboat1), mRNA	Mboat1	10.61	0.00603492
RIKEN cDNA E130016E03 gene (E130016E03Rik), mRNA	E130016E03Rik	10.6	0.0234858
MmCdt1 mRNA for Cdt1 homolog	Cdt1	10.58	0.00910142
Minichromosome maintenance deficient 3 (S. cerevisiae), mRNA (cDNA clone MGC:30531 IMAGE:5007886)	Mcm3	10.53	0.0060705
Transcription factor GATA-6 (Gata6)	Gata6	10.45	0.0172709
T-cell acute lymphocytic leukemia 1 (Tal1), mRNA	Tal1	10.42	0.0131794
Aurora kinase B, mRNA (cDNA clone MGC:5803 IMAGE:3501444)	Aurkb	10.33	0.0319187
RIKEN cDNA 2610021K21 gene (2610021K21Rik), mRNA	2610021K21Rik	10.31	0.0137893
CD200 antigen (Cd200), mRNA	Cd200	10.3	0.0200925
Endothelial-specific receptor tyrosine kinase (Tek), mRNA	Tek	10.29	0.0186825
Embryonic stem cell-related protein	Cdca8	10.15	0.0154047
Timeless homolog (Drosophila), mRNA (cDNA clone IMAGE:4924460)	Timeless	10.11	0.00934881
MKIAA1690 protein	Tmem108	10.1	0.0296602
NUF2, NDC80 kinetochore complex component, homolog (S. cerevisiae), mRNA (cDNA clone MGC:27942 IMAGE:3587655)	Nuf2	9.95	0.0118277
Kinesin family member 22 (Kif22), mRNA	Kif22	9.82	0.0359939
RIKEN cDNA E130016E03 gene (E130016E03Rik), mRNA	E130016E03Rik	9.73	0.00780454
Nucleolar and spindle associated protein 1 (Nusap1), transcript variant 1, mRNA	Nusap1	9.72	0.0147594
Fidgetin-like 1 (Fignl1), mRNA	Fignl1	9.71	0.00532202
Helicase, lymphoid specific, mRNA (cDNA clone IMAGE:3673500)	Hells	9.71	0.00699112
Replication factor C (activator 1) 4 (Rfc4), mRNA	Rfc4	9.68	0.00308754
Geminin, mRNA (cDNA clone MGC:28184 IMAGE:3988065)	Gmnn	9.68	0.00910142
RIKEN cDNA 1200016D23 gene	-	9.61	0.0202419
Par-6 (partitioning defective 6) homolog beta (C. elegans), mRNA (cDNA clone MGC:35871 IMAGE:2655658)	Pard6b	9.48	0.0127106
G protein-coupled receptor 116 (Gpr116), mRNA	Gpr116	9.45	0.0302455
Forkhead box A2 (Foxa2), mRNA	Foxa2	9.3	0.0274648
Centromere protein K (Cenpk), transcript variant 1, mRNA	Cenpk	9.13	0.0116143
P68 (p107) mRNA, splice variant	Rbl1	9.09	0.0100875
Polymerase (DNA directed), alpha 1 (Pola1), mRNA	Pola1	9.01	0.0113975
GINS complex subunit 1 (Psf1 homolog), mRNA (cDNA clone MGC:41228 IMAGE:3466154)	Gins1	9	0.00934881
S17 protein	Spag5	8.95	0.0136348
Rac GTPase-activating protein 1, mRNA (cDNA clone MGC:11396 IMAGE:3602242)	Racgap1	8.94	0.00532202
Shugoshin-like 1 (S. pombe) (Sgol1), mRNA	Sgol1	8.93	0.00532202
S17 protein	Spag5	8.9	0.0279869
Anillin, actin binding protein (Anln), mRNA	Anln	8.8	0.02288
Minichromosome maintenance deficient 3 (S. cerevisiae), mRNA (cDNA clone MGC:30531 IMAGE:5007886)	Mcm3	8.79	0.0212443
Synaptonemal complex central element protein 2 (Syce2), mRNA	Syce2	8.76	0.0498063
Coiled-coil domain containing 18 (Ccdc18), mRNA	Ccdc18	8.75	0.0100875
Dihydrofolate reductase, mRNA (cDNA clone MGC:11577 IMAGE:3707582)	Dhfr	8.7	0.0134523
Cell division cycle 45 homolog (S. cerevisiae)-like, mRNA (cDNA clone MGC:41179 IMAGE:1262927)	Cdc45l	8.57	0.0109812
Mitochondrial tumor suppressor 1, mRNA (cDNA clone IMAGE:4206405)	Mtus1	8.55	0.0165497
NmrA-like family domain containing 1 (Nmral1), mRNA	Nmral1	8.52	0.00528008
Timeless homolog (Drosophila), mRNA (cDNA clone IMAGE:4924460)	Timeless	8.49	0.0360607
Replication factor C (activator 1) 4 (Rfc4), mRNA	Rfc4	8.47	0.00752689
Transcribed locus	-	8.45	0.0324467
Maternal embryonic leucine zipper kinase (Melk), mRNA	Melk	8.41	0.0455392
Minichromosome maintenance deficient 5, cell division cycle 46 (S. cerevisiae) (Mcm5), mRNA	Mcm5	8.38	0.0274839
Polymerase (DNA directed), delta 1, catalytic subunit, mRNA (cDNA clone MGC:6109 IMAGE:3257174)	Pold1	8.37	0.0217349
RIKEN cDNA 2810433K01 gene, mRNA (cDNA clone MGC:28070 IMAGE:3709649)	2810433K01Rik	8.37	0.0246334
PDZ binding kinase, mRNA (cDNA clone MGC:28045 IMAGE:3673060)	Pbk	8.32	0.0413409
Centrosomal protein 55, mRNA (cDNA clone MGC:37048 IMAGE:4950530)	Cep55	8.29	0.0114722
RAD51 homolog c (S. cerevisiae) (Rad51c), mRNA	Rad51c	8.28	0.0241367
Rac GTPase-activating protein 1, mRNA (cDNA clone MGC:11396 IMAGE:3602242)	Racgap1	8.27	0.0108
Blood vessel epicardial substance (Bves), mRNA	Bves	8.25	0.0206946
Ribosomal protein L17, mRNA (cDNA clone IMAGE:3594373)	Rpl17	8.25	0.0314383
DEP domain containing 7 (Depdc7), mRNA	Depdc7	8.24	0.0134523
Transcribed locus, strongly similar to NP_084042.1 denticleless homolog [Mus musculus]	-	8.23	0.0159674
RAD51 homolog c (S. cerevisiae) (Rad51c), mRNA	Rad51c	8.17	0.0338034
Zinc finger and BTB domain containing 8a (Zbtb8a), mRNA	Zbtb8a	8.16	0.0361308
DNA segment, Chr 2, ERATO Doi 750, expressed, mRNA (cDNA clone MGC:30961 IMAGE:4021550)	D2Ertd750e	8.15	0.0218116
RIKEN cDNA 4632417K18 gene, mRNA (cDNA clone MGC:46762 IMAGE:3599082)	4632417K18Rik	8.11	0.00308754
Forkhead box M1, mRNA (cDNA clone IMAGE:3589714)	Foxm1	8.08	0.035231
Proline rich 15 (Prr15), mRNA	Prr15	8.06	0.010927
Suppressor of Ty 16 homolog (S. cerevisiae), mRNA (cDNA clone IMAGE:3710708)	Supt16h	7.95	0.00914553
NDC80 homolog, kinetochore complex component (S. cerevisiae), mRNA (cDNA clone MGC:28069 IMAGE:3709641)	Ndc80	7.89	0.0313104
F11 receptor, mRNA (cDNA clone MGC:18960 IMAGE:3985305)	F11r	7.89	0.0238792
Ezrin (Ezr), mRNA	Ezr	7.87	0.0203131
Sphingomyelin phosphodiesterase, acid-like 3B (Smpdl3b), mRNA	Smpdl3b	7.85	0.0411253
Transcribed locus	-	7.79	0.0145865
RIKEN cDNA 4831429J16 gene	-	7.78	0.038178
Transcribed locus	-	7.74	0.0105461
Minichromosome maintenance deficient 7 (S. cerevisiae) (Mcm7), mRNA	Mcm7	7.65	0.00873856
DEP domain containing 1B, mRNA (cDNA clone MGC:161252 IMAGE:40141540)	Depdc1b	7.62	0.0226939
Interleukin 1 receptor, type I (Il1r1), transcript variant 1, mRNA	Il1r1	7.59	0.0152681
SMC4 structural maintenance of chromosomes 4-like 1 (yeast), mRNA (cDNA clone IMAGE:3589989)	Smc4	7.5	0.00799888
Minichromosome maintenance deficient 7 (S. cerevisiae) (Mcm7), mRNA	Mcm7	7.44	0.00528008
High mobility group box 2, mRNA (cDNA clone MGC:6061 IMAGE:3489780)	Hmgb2	7.44	0.0171371
MFLJ00359 protein	Nlrc5	7.41	0.00910142
SMC4 structural maintenance of chromosomes 4-like 1 (yeast), mRNA (cDNA clone IMAGE:3589989)	Smc4	7.39	0.00647173
Chloride channel 3 (Clcn3), transcript variant a, mRNA	Clcn3	7.37	0.00709746
Cardiotrophin 1, mRNA (cDNA clone MGC:36108 IMAGE:4986446)	Ctf1	7.36	0.0401071
Aurora kinase B, mRNA (cDNA clone MGC:5803 IMAGE:3501444)	Aurkb	7.36	0.0162143
DNA segment, Chr 2, ERATO Doi 750, expressed, mRNA (cDNA clone MGC:30961 IMAGE:4021550)	D2Ertd750e	7.36	0.0195192
RAD51 associated protein 1, mRNA (cDNA clone MGC:5825 IMAGE:3495632)	Rad51ap1	7.33	0.02288
P68 (p107) mRNA, splice variant	Rbl1	7.31	0.0243759
Sema domain, immunoglobulin domain (Ig), short basic domain, secreted, (semaphorin) 3F, mRNA (cDNA clone MGC:13813 IMAGE:4219	Sema3f	7.29	0.0382802
DNA polymerase epsilon small subunit	Pole2	7.29	0.00880375
Hyaluronan mediated motility receptor (RHAMM), mRNA (cDNA clone MGC:29212 IMAGE:5035341)	Hmmr	7.26	0.0436863
Transcribed locus	-	7.23	0.0154367
Cell division cycle 7 (S. cerevisiae) (Cdc7), mRNA	Cdc7	7.23	0.0156336
(strain C57Bl/6) mRNA sequence	Ifi205	7.22	0.00934881
Alpha 3 collagen IV (Col4a3)	Col4a3	7.21	0.0192333
ESTs, Weakly similar to A54103 centrosome autoantigen PCM-1 (H.sapiens)	-	7.21	0.041163
Topoisomerase (DNA) II alpha (Top2a), mRNA	Top2a	7.18	0.0333885
DEAD/H (Asp-Glu-Ala-Asp/His) box polypeptide 11 (CHL1-like helicase homolog, S. cerevisiae) (Ddx11), mRNA	Ddx11	7.11	0.0310905
WD repeat and FYVE domain containing 1 (Wdfy1), transcript variant 2, mRNA	Wdfy1	7.09	0.0235547
Minichromosome maintenance deficient 2 mitotin (S. cerevisiae) (Mcm2), mRNA	Mcm2	7.09	0.0218116
Transcribed locus	-	7.05	0.0278479
Centromere protein A, mRNA (cDNA clone MGC:13888 IMAGE:4018429)	Cenpa	6.98	0.0223357
Solute carrier family 25, member 27 (Slc25a27), nuclear gene encoding mitochondrial protein, mRNA	Slc25a27	6.97	0.0326957
M-phase phosphoprotein 1, mRNA (cDNA clone IMAGE:4975803)	Kif20b	6.97	0.0227034
speedy homolog A (Xenopus laevis)	-	6.85	0.0363097
MKIAA1690 protein	Tmem108	6.82	0.0204764
vascular cell adhesion molecule 1	-	6.78	0.030668
Caspase 1, mRNA (cDNA clone MGC:6106 IMAGE:3583883)	Casp1	6.77	0.0311066
Exoribonuclease 1 (Eri1), mRNA	Eri1	6.76	0.0289056
Transcription factor 19 (Tcf19), mRNA	Tcf19	6.74	0.00663068
DEP domain containing 1a, mRNA (cDNA clone MGC:36607 IMAGE:5342167)	Depdc1a	6.73	0.0145961
Transcribed locus	-	6.7	0.0163448
vascular cell adhesion molecule 1	-	6.66	0.0100875
Predicted gene, EG240055, mRNA (cDNA clone IMAGE:9087777)	EG240055	6.63	0.0255241
Non-SMC condensin I complex, subunit H (Ncaph), mRNA	Ncaph	6.61	0.0436863
Zinc finger protein 101, mRNA (cDNA clone IMAGE:3593763)	Zfp101	6.61	0.00481425
Rho guanine nucleotide exchange factor (GEF) 3, mRNA (cDNA clone MGC:19066 IMAGE:4192378)	Arhgef3	6.58	0.015197
Transcribed locus	-	6.55	0.0316678
RAD51 associated protein 1, mRNA (cDNA clone MGC:5825 IMAGE:3495632)	Rad51ap1	6.54	0.00581417
Minichromosome maintenance deficient 4 homolog (S. cerevisiae), mRNA (cDNA clone MGC:6023 IMAGE:3584640)	Mcm4	6.54	0.03006
Kinesin family member 2C (Kif2c), mRNA	Kif2c	6.53	0.0466202
S17 protein	Spag5	6.48	0.0137893
CAP-GLY domain containing linker protein family, member 4, mRNA (cDNA clone MGC:30350 IMAGE:4920788)	Clip4	6.47	0.0235547
RAD51 homolog (S. cerevisiae), mRNA (cDNA clone MGC:36048 IMAGE:4951015)	Rad51	6.47	0.0301347
Denticleless homolog (Drosophila) (Dtl), mRNA	Dtl	6.47	0.0255327
Synaptic nuclear envelope 2, mRNA (cDNA clone IMAGE:4948290)	Syne2	6.45	0.0472931
Cell division cycle associated 7 like (Cdca7l), mRNA	Cdca7l	6.43	0.0481106
Stathmin 1, mRNA (cDNA clone MGC:25093 IMAGE:4500926)	Stmn1	6.42	0.00668094
transforming, acidic coiled-coil containing protein 3	-	6.42	0.0137893
Ect2 oncogene, mRNA (cDNA clone MGC:36105 IMAGE:5354733)	Ect2	6.4	0.0228379
Breast cancer 1 (Brca1), mRNA	Brca1	6.39	0.00752689
Replication factor C (activator 1) 3, mRNA (cDNA clone MGC:25594 IMAGE:4015134)	Rfc3	6.39	0.00690064
Minichromosome maintenance deficient 7 (S. cerevisiae) (Mcm7), mRNA	Mcm7	6.38	0.0113975
Ectonucleotide pyrophosphatase/phosphodiesterase 4, mRNA (cDNA clone MGC:29265 IMAGE:5065563)	Enpp4	6.3	0.03006
Proline rich 11, mRNA (cDNA clone MGC:38215 IMAGE:5323297)	Prr11	6.27	0.0315424
Vascular cell adhesion molecule 1, mRNA (cDNA clone MGC:36028 IMAGE:4196681)	Vcam1	6.26	0.0108
FERM domain containing 4B, mRNA (cDNA clone IMAGE:5042223)	Frmd4b	6.23	0.0279242
Chloride channel 3 (Clcn3), transcript variant a, mRNA	Clcn3	6.23	0.00528008
MutS homolog 3 (E. coli) (Msh3), mRNA	Msh3	6.22	0.025984
RNA-binding region (RNP1, RRM) containing 3 (Rnpc3), transcript variant 2, mRNA	Rnpc3	6.18	0.0200257
GINS complex subunit 2 (Psf2 homolog) (Gins2), mRNA	Gins2	6.17	0.00647173
FERM domain containing 4B, mRNA (cDNA clone IMAGE:5042223)	Frmd4b	6.11	0.0114557
Minichromosome maintenance deficient 6 (MIS5 homolog, S. pombe) (S. cerevisiae) (Mcm6), mRNA	Mcm6	6.11	0.0152681
Minichromosome maintenance deficient 6 (MIS5 homolog, S. pombe) (S. cerevisiae) (Mcm6), mRNA	Mcm6	6.11	0.0100875
ATP/GTP binding protein-like 3, mRNA (cDNA clone IMAGE:1400409)	Agbl3	6.1	0.0145961
Minichromosome maintenance deficient 3 (S. cerevisiae), mRNA (cDNA clone MGC:30531 IMAGE:5007886)	Mcm3	6.1	0.0307271
Cell division cycle 25 homolog C (S. pombe), mRNA (cDNA clone MGC:6032 IMAGE:3498846)	Cdc25c	6.09	0.0310586
Transcribed locus	-	6.08	0.0302455
Mus musculus, clone IMAGE:5347323, mRNA	Cenpp	6.07	0.0146104
Cyclin-dependent kinase inhibitor 2C (p18, inhibits CDK4), mRNA (cDNA clone MGC:36118 IMAGE:5374670)	Cdkn2c	6.05	0.0149887
DNA (cytosine-5)-methyltransferase (Dnmt1)	Dnmt1	6.01	0.0308338
Glutathione S-transferase, theta 1, mRNA (cDNA clone MGC:19075 IMAGE:4193816)	Gstt1	6	0.0471246
RIKEN cDNA 1700019G17 gene, mRNA (cDNA clone MGC:35619 IMAGE:3501234)	1700019G17Rik	5.97	0.0244112
Centromere protein I (Cenpi), mRNA	Cenpi	5.97	0.0205847
Interferon activated gene 203 (Ifi203), transcript variant 2, mRNA	Ifi203	5.96	0.0412675
Touvlo	Rfxank	5.96	0.0149887
Gap junction protein, gamma 1 (Gjc1), mRNA	Gjc1	5.95	0.0316335
Met proto-oncogene (Met), mRNA	Met	5.93	0.0466202
Vascular cell adhesion molecule 1, mRNA (cDNA clone MGC:36028 IMAGE:4196681)	Vcam1	5.92	0.0100875
Mitochondrial tumor suppressor 1, mRNA (cDNA clone IMAGE:4206405)	Mtus1	5.91	0.0149812
G protein-coupled receptor 116 (Gpr116), mRNA	Gpr116	5.88	0.0419801
ESTs, Weakly similar to A56559 enhancer-trap-locus-1 protein - mouse (M.musculus)	-	5.85	0.0383939
Anillin, actin binding protein (Anln), mRNA	Anln	5.85	0.0206038
Eyes absent 4 homolog (Drosophila) (Eya4), mRNA	Eya4	5.85	0.034201
Transcribed locus, strongly similar to XP_001473495.1 PREDICTED: hypothetical protein [Mus musculus]	-	5.84	0.03006
PDZ domain containing 2 (Pdzd2), mRNA	Pdzd2	5.83	0.019329
Annexin A8, mRNA (cDNA clone MGC:40628 IMAGE:5322310)	Anxa8	5.83	0.0190419
Heart adaptor protein 1a	Plekha7	5.82	0.0186222
Replication factor C (activator 1) 5, mRNA (cDNA clone IMAGE:5354453)	Rfc5	5.76	0.00799888
frizzled homolog 4 (Drosophila)	-	5.76	0.0235547
(strain C57Bl/6) mRNA sequence	Ifi205	5.71	0.0192739
NIMA (never in mitosis gene a)-related expressed kinase 2, mRNA (cDNA clone MGC:18381 IMAGE:3674001)	Nek2	5.69	0.00934881
Cyclin A2 (Ccna2), mRNA	Ccna2	5.66	0.022953
Ligase I, DNA, ATP-dependent, mRNA (cDNA clone MGC:25340 IMAGE:4911261)	Lig1	5.64	0.00934881
Polymerase (DNA directed), delta 2, regulatory subunit, mRNA (cDNA clone MGC:5849 IMAGE:3257610)	Pold2	5.61	0.0457214
Nurim (nuclear envelope membrane protein), mRNA (cDNA clone MGC:36566 IMAGE:4984796)	Nrm	5.61	0.04972
Meis homeobox 2, mRNA (cDNA clone MGC:13943 IMAGE:4191098)	Meis2	5.61	0.00581417
DNA replication helicase 2 homolog (yeast), mRNA (cDNA clone IMAGE:5376010)	Dna2	5.6	0.00663068
Non-SMC condensin II complex, subunit G2 (Ncapg2), mRNA	Ncapg2	5.6	0.0192333
C57BL/6J NfiA-1 protein	Nfia	5.57	0.0107151
RIKEN cDNA 2310022K01 gene, mRNA (cDNA clone IMAGE:5347178)	2310022K01Rik	5.56	0.0145961
RIKEN cDNA 2210023G05 gene, mRNA (cDNA clone IMAGE:1395085)	2210023G05Rik	5.56	0.0404723
Rho GTPase activating protein 19, mRNA (cDNA clone MGC:170822 IMAGE:8862217)	Arhgap19	5.52	0.010933
Calmodulin-like 4 (Calml4), transcript variant 1, mRNA	Calml4	5.5	0.0125769
TPX2, microtubule-associated protein homolog (Xenopus laevis) (Tpx2), transcript variant 3, mRNA	Tpx2	5.5	0.015472
Family with sequence similarity 13, member C, mRNA (cDNA clone IMAGE:3483802)	Fam13c	5.49	0.0308338
Fragile X mental retardation protein FMRP mRNA, complete cds, alternatively spliced	Fmr1	5.49	0.0404271
Nuclear autoantigenic sperm protein (histone-binding), mRNA (cDNA clone MGC:5829 IMAGE:3498591)	Nasp	5.49	0.0152681
Zinc finger protein 106, mRNA (cDNA clone MGC:29071 IMAGE:4459713)	Zfp106	5.48	0.0113975
Myeloid leukemia factor 1 interacting protein, mRNA (cDNA clone MGC:143675 IMAGE:40092112)	Mlf1ip	5.47	0.0439241
Serum/glucocorticoid regulated kinase 3 (Sgk3), transcript variant 1, mRNA	Sgk3	5.46	0.0457801
Thymopoietin (Tmpo), transcript variant 1, mRNA	Tmpo	5.45	0.0176953
LEK1	Cenpf	5.45	0.0267386
PC4 and SFRS1 interacting protein 1 (Psip1), mRNA	Psip1	5.43	0.0382453
Kinesin family member 4 (Kif4), mRNA	Kif4	5.43	0.0295241
Mixed lineage kinase domain-like, mRNA (cDNA clone MGC:38580 IMAGE:5354568)	Mlkl	5.39	0.0278479
RIKEN cDNA 2700099C18 gene, mRNA (cDNA clone IMAGE:3594003)	2700099C18Rik	5.38	0.0234233
replication protein A2	-	5.36	0.00492193
Ubiquitin-conjugating enzyme E2T (putative), mRNA (cDNA clone MGC:35683 IMAGE:3591557)	Ube2t	5.35	0.017747
Cell division cycle associated 2, mRNA (cDNA clone IMAGE:4954162)	Cdca2	5.35	0.0113975
Checkpoint kinase 1 homolog (S. pombe), mRNA (cDNA clone IMAGE:5352918)	Chek1	5.34	0.00916723
Checkpoint kinase 1 homolog (S. pombe), mRNA (cDNA clone IMAGE:5352918)	Chek1	5.3	0.0134523
DNA (cytosine-5)-methyltransferase (Dnmt1)	Dnmt1	5.3	0.0192333
HIRA interacting protein 3, mRNA (cDNA clone MGC:66546 IMAGE:6414655)	Hirip3	5.29	0.00919773
RIKEN cDNA 9930012K11 gene, mRNA (cDNA clone IMAGE:5323742)	9930012K11Rik	5.27	0.0294562
Transcribed locus	-	5.26	0.0177977
Centromere protein N (Cenpn), mRNA	Cenpn	5.25	0.00699112
Replication factor C (activator 1) 3, mRNA (cDNA clone MGC:25594 IMAGE:4015134)	Rfc3	5.23	0.00799888
H1 histone family, member 0, mRNA (cDNA clone MGC:19309 IMAGE:4166167)	H1f0	5.22	0.00492193
RIKEN cDNA 6720460F02 gene, mRNA (cDNA clone MGC:28147 IMAGE:3983148)	6720460F02Rik	5.21	0.0244023
RIKEN cDNA 2810406C15 gene, mRNA (cDNA clone IMAGE:5354373)	Ncapd2	5.21	0.00934881
Structural maintenance of chromosomes 5 (Smc5), mRNA	Smc5	5.2	0.0134523
RIKEN cDNA 4631416L12 gene (4631416L12Rik), mRNA	4631416L12Rik	5.2	0.0382802
Discs, large homolog 2 (Drosophila) (Dlg2), mRNA	Dlg2	5.2	0.044801
TPX2, microtubule-associated protein homolog (Xenopus laevis) (Tpx2), transcript variant 3, mRNA	Tpx2	5.2	0.0294562
Max dimerization protein 3	-	5.19	0.0265178
Thymopoietin (Tmpo), transcript variant 1, mRNA	Tmpo	5.19	0.00643848
Syntaxin binding protein 6 (amisyn) (Stxbp6), mRNA	Stxbp6	5.19	0.0328385
Abnormal spindle (Asp)	Aspm	5.18	0.0276403
RIKEN cDNA 3000004C01 gene (3000004C01Rik), mRNA	3000004C01Rik	5.16	0.0268315
Rap1 interacting factor 1 homolog (yeast), mRNA (cDNA clone IMAGE:4503215)	Rif1	5.15	0.0356591
expressed sequence AA517836	-	5.14	0.0321623
Ciliary neurotrophic factor, mRNA (cDNA clone MGC:41235 IMAGE:1429801)	Zfp91	5.13	0.0427475
ESTs	-	5.12	0.0100875
Adducin 3 (gamma), mRNA (cDNA clone MGC:46880 IMAGE:4506748)	Add3	5.11	0.0443099
Centromere protein M, mRNA (cDNA clone MGC:6905 IMAGE:2655787)	Cenpm	5.09	0.00934881
Myeloblastosis oncogene-like 2 (Mybl2), mRNA	Mybl2	5.08	0.0272537
DNA segment, Chr 2, ERATO Doi 750, expressed, mRNA (cDNA clone MGC:30961 IMAGE:4021550)	D2Ertd750e	5.06	0.0172709
Rap1 interacting factor 1 homolog (yeast), mRNA (cDNA clone IMAGE:4503215)	Rif1	5.05	0.0116143
MutS homolog 6 (E. coli) (Msh6), mRNA	Msh6	4.97	0.0161993
RAD51 associated protein 1, mRNA (cDNA clone MGC:5825 IMAGE:3495632)	Rad51ap1	4.96	0.0367463
ESTs	-	4.96	0.00704035
Proteasome (prosome, macropain) subunit, beta type 8 (large multifunctional peptidase 7), mRNA (cDNA clone MGC:6535 IMAGE:265	Psmb8	4.95	0.031386
Ubiquitin specific peptidase 37, mRNA (cDNA clone MGC:170718 IMAGE:8862113)	Usp37	4.89	0.0242311
Nuclear prelamin A recognition factor (Narf), mRNA	Narf	4.88	0.0107981
Cell division cycle 25 homolog B (S. pombe) (Cdc25b), transcript variant 1, mRNA	Cdc25b	4.88	0.0310337
FERM domain containing 4B, mRNA (cDNA clone IMAGE:5042223)	Frmd4b	4.86	0.00934881
Flap structure specific endonuclease 1, mRNA (cDNA clone MGC:28169 IMAGE:3985840)	Fen1	4.86	0.0172459
Fas (TNF receptor superfamily member 6)	-	4.85	0.0186825
Cytochrome P450, family 39, subfamily a, polypeptide 1, mRNA (cDNA clone MGC:46855 IMAGE:5352740)	Cyp39a1	4.83	0.0354048
Bloom syndrome homolog (human) (Blm), transcript variant 1, mRNA	Blm	4.83	0.0100875
MKIAA1284 protein	Intu	4.82	0.0412398
Transcribed locus	-	4.79	0.0310944
Forkhead box M1, mRNA (cDNA clone IMAGE:3589714)	Foxm1	4.78	0.0305775
Centromere protein H, mRNA (cDNA clone MGC:35851 IMAGE:3501244)	Cenph	4.78	0.0363097
Septin 6, mRNA (cDNA clone MGC:19033 IMAGE:4168214)	2005-09-05	4.77	0.0334894
RIKEN cDNA 1190002N15 gene (1190002N15Rik), mRNA	1190002N15Rik	4.76	0.025984
CDNA sequence D10627 (D10627), mRNA	D10627	4.74	0.0377544
Fas (TNF receptor superfamily member 6)	-	4.73	0.0296602
Thymidylate synthase, mRNA (cDNA clone MGC:28246 IMAGE:3994204)	Tyms	4.72	0.0192999
mini chromosome maintenance deficient 4 homolog (S. cerevisiae)	-	4.72	0.00668094
RIKEN cDNA 2810474O19 gene, mRNA (cDNA clone IMAGE:4952280)	2810474O19Rik	4.71	0.0226939
Membrane associated guanylate kinase, WW and PDZ domain containing 3 (Magi3), mRNA	Magi3	4.69	0.0316335
2-5olygoadenylate synthetase 1c (Oas1c) mRNA, Oas1c-RV allele	Oas1c	4.63	0.043294
GINS complex subunit 2 (Psf2 homolog) (Gins2), mRNA	Gins2	4.63	0.00647173
Putative DNA glycosylase	Neil3	4.63	0.0423455
Ectonucleotide pyrophosphatase/phosphodiesterase 4, mRNA (cDNA clone MGC:29265 IMAGE:5065563)	Enpp4	4.62	0.0165497
Transcribed locus	-	4.61	0.0305775
Ankyrin repeat domain 15, mRNA (cDNA clone IMAGE:4220878)	Kank1	4.6	0.0154367
Inhibitor of growth family, member 5 (Ing5), mRNA	Ing5	4.57	0.0206466
Thymopoietin (Tmpo), transcript variant 1, mRNA	Tmpo	4.57	0.0221702
Replication protein A2, mRNA (cDNA clone MGC:6146 IMAGE:3586727)	Rpa2	4.56	0.00934881
Proteasome (prosome, macropain) 26S subunit, ATPase 3, interacting protein, mRNA (cDNA clone MGC:29091 IMAGE:5027493)	Psmc3ip	4.51	0.00647173
Regulator of G-protein signaling 12, mRNA (cDNA clone IMAGE:1533501)	Rgs12	4.51	0.0134523
Annexin A8, mRNA (cDNA clone MGC:40628 IMAGE:5322310)	Anxa8	4.51	0.0164973
Glutamic pyruvic transaminase, soluble, mRNA (cDNA clone MGC:18798 IMAGE:4194336)	Gpt	4.5	0.0161993
Proteasome (prosome, macropain) 26S subunit, ATPase 3, interacting protein, mRNA (cDNA clone MGC:29091 IMAGE:5027493)	Psmc3ip	4.49	0.0100875
Checkpoint kinase 1 homolog (S. pombe), mRNA (cDNA clone IMAGE:5352918)	Chek1	4.48	0.0305239
Membrane associated guanylate kinase, WW and PDZ domain containing 3 (Magi3), mRNA	Magi3	4.47	0.0190419
Interleukin 6 signal transducer (Il6st), mRNA	Il6st	4.46	0.0168705
Histidine triad protein member 5	Dcps	4.45	0.0419801
RIKEN cDNA 2810474O19 gene, mRNA (cDNA clone IMAGE:4952280)	2810474O19Rik	4.44	0.0303698
Frataxin, mRNA (cDNA clone IMAGE:2651152)	Fxn	4.44	0.0172709
Signal transducing adaptor family member 2 (Stap2), mRNA	Stap2	4.43	0.00934881
Transcribed locus	-	4.41	0.0161993
GINS complex subunit 4 (Sld5 homolog) (Gins4), mRNA	Gins4	4.41	0.00799888
NIMA (never in mitosis gene a)-related expressed kinase 3, mRNA (cDNA clone MGC:5648 IMAGE:3590866)	Nek3	4.4	0.0314447
Nuclear autoantigenic sperm protein (histone-binding), mRNA (cDNA clone MGC:5829 IMAGE:3498591)	Nasp	4.35	0.00647173
Nucleoporin 133, mRNA (cDNA clone MGC:38205 IMAGE:5323157)	Nup133	4.35	0.0145865
RIKEN cDNA 2610036L11 gene, mRNA (cDNA clone MGC:182866 IMAGE:9087480)	2610036L11Rik	4.35	0.00690064
CDNA sequence D10627 (D10627), mRNA	D10627	4.33	0.0407423
RAD51 associated protein 1, mRNA (cDNA clone MGC:5825 IMAGE:3495632)	Rad51ap1	4.32	0.0136348
Unknown mRNA	Pold3	4.31	0.0301347
Kinetochore associated 1, mRNA (cDNA clone IMAGE:5343514)	Kntc1	4.31	0.0139571
Inner centromere protein (Incenp), mRNA	Incenp	4.28	0.0113975
Mdm2, transformed 3T3 cell double minute p53 binding protein (Mtbp), mRNA	Mtbp	4.28	0.00910142
Ubiquitin specific peptdiase 1, mRNA (cDNA clone IMAGE:5353961)	Usp1	4.28	0.0136515
Sema domain, immunoglobulin domain (Ig), short basic domain, secreted, (semaphorin) 3D, mRNA (cDNA clone MGC:169755 IMAGE:886	Sema3d	4.27	0.0114722
Ubiquitin specific peptidase 54 (Usp54), mRNA	Usp54	4.26	0.0243275
inhibitor of kappaB kinase beta	-	4.24	0.0165497
DBF4 homolog (S. cerevisiae) (Dbf4), mRNA	Dbf4	4.22	0.00910142
Ubiquitin specific peptdiase 1, mRNA (cDNA clone IMAGE:5353961)	Usp1	4.2	0.040557
Mid1 interacting protein 1 (gastrulation specific G12-like (zebrafish)), mRNA (cDNA clone MGC:18710 IMAGE:4215464)	Mid1ip1	4.2	0.0279021
DEAD/H (Asp-Glu-Ala-Asp/His) box polypeptide 11 (CHL1-like helicase homolog, S. cerevisiae) (Ddx11), mRNA	Ddx11	4.18	0.0136348
Frizzled homolog 4 (Drosophila), mRNA (cDNA clone MGC:18403 IMAGE:4238940)	Fzd4	4.18	0.0262723
Cell division cycle associated 5, mRNA (cDNA clone IMAGE:3157167)	Cdca5	4.18	0.0394452
EF-hand calcium binding domain 7 (Efcab7), mRNA	Efcab7	4.17	0.013829
Hyaluronan mediated motility receptor (RHAMM), mRNA (cDNA clone MGC:29212 IMAGE:5035341)	Hmmr	4.16	0.0334894
phosphatidylethanolamine binding protein 1	-	4.16	0.0192999
Fragile X mental retardation protein FMRP mRNA, complete cds, alternatively spliced	Fmr1	4.16	0.0417428
Striatin, calmodulin binding protein 3 (Strn3), mRNA	Strn3	4.15	0.0394378
Me6 receptor long splice variant mRNA, complete cds; alternatively spliced	Gpr64	4.15	0.00961475
Structural maintenance of chromosomes 2 (Smc2), mRNA	Smc2	4.14	0.0415089
Calcitonin-related polypeptide, beta (Calcb), mRNA	Calcb	4.14	0.0316335
Growth factor receptor bound protein 2-associated protein 1, mRNA (cDNA clone MGC:7657 IMAGE:3495926)	Gab1	4.12	0.0242414
Tocopherol (alpha) transfer protein, mRNA (cDNA clone IMAGE:3990597)	Ttpa	4.12	0.0374034
Squamous cell carcinoma antigen recognized by T-cells 3, mRNA (cDNA clone IMAGE:2648844)	Sart3	4.12	0.0302377
SRY-box containing gene 5 (Sox5), transcript variant 1, mRNA	Sox5	4.1	0.024358
Telomeric repeat binding factor 1, mRNA (cDNA clone MGC:41208 IMAGE:3470277)	Terf1	4.09	0.0171311
Strain C57BL/6J nuclear factor I/B (Nfib)	Nfib	4.09	0.0244112
Enhancer of zeste homolog 2 (Drosophila), mRNA (cDNA clone MGC:5970 IMAGE:3586689)	Ezh2	4.09	0.0150298
RIKEN cDNA D330028D13 gene, mRNA (cDNA clone MGC:67688 IMAGE:4487036)	D330028D13Rik	4.09	0.00528008
Threonine synthase-like 1 (bacterial), mRNA (cDNA clone IMAGE:5037172)	Thnsl1	4.08	0.0305775
Epsilon-tubulin 1 (Tube1), mRNA	Tube1	4.07	0.0335321
Tripartite motif protein 37, mRNA (cDNA clone IMAGE:5067215)	Trim37	4.07	0.0303698
CAP, adenylate cyclase-associated protein 1 (yeast), mRNA (cDNA clone MGC:6739 IMAGE:3590890)	Cap1	4.06	0.0203131
Growth factor receptor bound protein 14, mRNA (cDNA clone IMAGE:3967891)	Grb14	4.05	0.00308754
(strain C57Bl/6) mRNA sequence	Ifi205	4.05	0.0303187
Me6 receptor long splice variant mRNA, complete cds; alternatively spliced	Gpr64	4.04	0.0375033
Unknown mRNA	Pold3	4.03	0.0145961
P2X purinoceptor 7 (P2rx7 gene), strain C57BL/6	P2rx7	4.03	0.011877
Transcribed locus	-	4.03	0.0429415
Runt-related transcription factor 1; translocated to, 1 (cyclin D-related) (Runx1t1), transcript variant 3, mRNA	Runx1t1	4.02	0.0240571
Skinkine	Ccl27a	4.02	0.0477541
PREDICTED: Mus musculus RIKEN cDNA 6820431F20 gene (6820431F20Rik), mRNA	6820431F20Rik	3.99	0.0192999
Transcribed locus, moderately similar to NP_057715.2 GC-rich sequence DNA-binding factor candidate isoform 1 [Homo sapiens]	-	3.99	0.0303698
Male-specific lethal 2 homolog (Drosophila), mRNA (cDNA clone IMAGE:30791567)	Msl2	3.99	0.0213568
Deoxythymidylate kinase, mRNA (cDNA clone MGC:29227 IMAGE:5039765)	Dtymk	3.99	0.0108668
Centromere protein Q, mRNA (cDNA clone MGC:27944 IMAGE:3588374)	Cenpq	3.99	0.030103
Ankyrin repeat domain 32, mRNA (cDNA clone MGC:19389 IMAGE:3152525)	Ankrd32	3.95	0.0100875
Stathmin 1, mRNA (cDNA clone MGC:25093 IMAGE:4500926)	Stmn1	3.94	0.0367463
Tet oncogene family member 2, mRNA (cDNA clone IMAGE:4977050)	Tet2	3.94	0.0212581
Cyclin-dependent kinase 2, mRNA (cDNA clone MGC:11474 IMAGE:3709730)	Cdk2	3.94	0.00910142
Synaptic vesicle glycoprotein 2 a, mRNA (cDNA clone IMAGE:4505470)	Sv2a	3.93	0.0355071
DEK oncogene (DNA binding), mRNA (cDNA clone MGC:65340 IMAGE:4164972)	Dek	3.88	0.0111771
Ubiquitin specific peptdiase 1, mRNA (cDNA clone IMAGE:5353961)	Usp1	3.88	0.00910142
Transmembrane protein 98 (Tmem98), mRNA	Tmem98	3.87	0.0242414
Transformed mouse 3T3 cell double minute 1 (Mdm1), transcript variant 2, mRNA	Mdm1	3.86	0.0436997
Transcribed locus, moderately similar to NP_001009645.1 kinesin family member 22 [Rattus norvegicus]	-	3.86	0.0195192
Ribonuclease H2, large subunit, mRNA (cDNA clone MGC:48163 IMAGE:1493985)	Rnaseh2a	3.85	0.0195225
small proline-rich protein 2A	-	3.85	0.041615
CDNA clone IMAGE:6440752	Fam123b	3.85	0.0251903
Growth factor receptor bound protein 2-associated protein 1, mRNA (cDNA clone MGC:7657 IMAGE:3495926)	Gab1	3.85	0.00308754
DNA (cytosine-5)-methyltransferase (Dnmt1)	Dnmt1	3.84	0.0116143
Microtubule associated serine/threonine kinase-like (Mastl), mRNA	Mastl	3.83	0.0389941
Gasdermin D (Gsdmd), mRNA	Gsdmd	3.82	0.0186222
KH domain containing, RNA binding, signal transduction associated 1, mRNA (cDNA clone MGC:6063 IMAGE:3490667)	Khdrbs1	3.81	0.0243273
Chromobox homolog 1 (Drosophila HP1 beta) (Cbx1), mRNA	Cbx1	3.8	0.00880375
Postmeiotic segregation increased 2 (S. cerevisiae) (Pms2), mRNA	Pms2	3.8	0.038619
RIKEN cDNA F730047E07 gene, mRNA (cDNA clone IMAGE:5320271)	F730047E07Rik	3.78	0.0108668
Deoxycytidine kinase (Dck), mRNA	Dck	3.78	0.00528008
Synaptic cell adhesion molecule 1	Cadm1	3.77	0.0247623
Proteasome (prosome, macropain) subunit, beta type 9 (large multifunctional peptidase 2) (Psmb9), mRNA	Psmb9	3.77	0.0243759
Collagen, type VIII, alpha 2, mRNA (cDNA clone MGC:90765 IMAGE:6853989)	Col8a2	3.77	0.0357864
Collagen, type IV, alpha 6 (Col4a6), mRNA	Col4a6	3.77	0.0486193
Dihydroorotate dehydrogenase, mRNA (cDNA clone MGC:35899 IMAGE:5253723)	Dhodh	3.76	0.0100875
TRAF-interacting protein, mRNA (cDNA clone MGC:13919 IMAGE:3990371)	Traip	3.75	0.0293176
DNA primase, p58 subunit, mRNA (cDNA clone MGC:18491 IMAGE:3602929)	Prim2	3.75	0.00910142
G2/M-phase specific E3 ubiquitin ligase (G2e3), mRNA	G2e3	3.74	0.0470316
Expressed sequence AI449441, mRNA (cDNA clone IMAGE:4977200)	Pif1	3.72	0.0151582
Vaccinia related kinase 1, mRNA (cDNA clone MGC:12003 IMAGE:3602292)	Vrk1	3.71	0.00880375
DNA primase, p58 subunit, mRNA (cDNA clone MGC:18491 IMAGE:3602929)	Prim2	3.7	0.00744222
Melanocyte proliferating gene 1, mRNA (cDNA clone MGC:41079 IMAGE:5256915)	Myg1	3.7	0.0490251
PREDICTED: Mus musculus RIKEN cDNA 6820431F20 gene (6820431F20Rik), mRNA	6820431F20Rik	3.7	0.0306209
Polymerase (DNA directed), alpha 2, mRNA (cDNA clone MGC:36147 IMAGE:5343583)	Pola2	3.7	0.0268315
Phosphatidylinositol 4-kinase, catalytic, beta polypeptide, mRNA (cDNA clone MGC:170083 IMAGE:8861478)	Pi4kb	3.68	0.0136025
Minichromosome maintenance deficient 8 (S. cerevisiae) (Mcm8), mRNA	Mcm8	3.68	0.0404877
Branched-chain alpha-ketoacid dehydrogenase E1 beta-subunit mRNA sequence	Bckdhb	3.68	0.024907
WD repeat and HMG-box DNA binding protein 1, mRNA (cDNA clone MGC:59385 IMAGE:6328626)	Wdhd1	3.68	0.0165497
Glutamate receptor, ionotropic, AMPA4 (alpha 4) (Gria4), transcript variant 1, mRNA	Gria4	3.67	0.0418912
Transcribed locus	-	3.66	0.0467803
H1 histone family, member 0, mRNA (cDNA clone MGC:19309 IMAGE:4166167)	H1f0	3.66	0.0165497
Zinc finger protein 286 (Zfp286), mRNA	Zfp286	3.66	0.0433457
K(lysine) acetyltransferase 2B (Kat2b), mRNA	Kat2b	3.65	0.0100875
Neuroepithelial cell transforming gene 1, mRNA (cDNA clone MGC:5716 IMAGE:3499258)	Net1	3.64	0.0407245
Lamin B1 (Lmnb1), mRNA	Lmnb1	3.64	0.0113975
Minichromosome maintenance deficient 10 (S. cerevisiae), mRNA (cDNA clone MGC:155924 IMAGE:40129610)	Mcm10	3.64	0.0273923
Nucleoporin 54, mRNA (cDNA clone MGC:92978 IMAGE:5707888)	Nup54	3.63	0.0130504
WD repeat domain 62, mRNA (cDNA clone IMAGE:4459267)	Wdr62	3.63	0.0499541
Opa interacting protein 5 (Oip5), mRNA	Oip5	3.62	0.039819
Strain C57BL/6 NOD1 (Nod1)	Nod1	3.61	0.0382853
Centromere protein N (Cenpn), mRNA	Cenpn	3.61	0.0105418
Centrosomal protein 70 (Cep70), mRNA	Cep70	3.61	0.0116143
Histone aminotransferase 1, mRNA (cDNA clone IMAGE:5025987)	Hat1	3.61	0.00880375
Dehydrogenase/reductase (SDR family) member 13, mRNA (cDNA clone MGC:141618 IMAGE:40088339)	Dhrs13	3.61	0.0433457
Zinc finger and BTB domain containing 7C (Zbtb7c), mRNA	Zbtb7c	3.6	0.0407423
Survival of motor neuron protein interacting protein 1 (Sip1), mRNA	Sip1	3.59	0.00615017
Growth factor receptor bound protein 2-associated protein 1, mRNA (cDNA clone MGC:7657 IMAGE:3495926)	Gab1	3.58	0.0100875
Zinc finger protein 820, mRNA (cDNA clone MGC:29393 IMAGE:5066012)	Zfp820	3.57	0.031386
M-phase phosphoprotein 9, mRNA (cDNA clone MGC:170048 IMAGE:8861443)	Mphosph9	3.56	0.0162143
Protein tyrosine phosphatase, receptor type Z, polypeptide 1, mRNA (cDNA clone IMAGE:3590815)	Ptprz1	3.56	0.0263258
Ring finger and WD repeat domain 3, mRNA (cDNA clone MGC:38356 IMAGE:5344528)	Rfwd3	3.55	0.0401281
RIKEN cDNA B130055D15 gene, mRNA (cDNA clone IMAGE:5400177)	Ncapd3	3.53	0.0122043
Suppressor of Ty 16 homolog (S. cerevisiae), mRNA (cDNA clone IMAGE:3710708)	Supt16h	3.52	0.0162126
Myo-inositol 1-phosphate synthase A1, mRNA (cDNA clone MGC:6809 IMAGE:2648362)	Isyna1	3.51	0.0433457
H2A histone family, member V, mRNA (cDNA clone IMAGE:3369668)	H2afv	3.51	0.0368454
NSL1, MIND kinetochore complex component, homolog (S. cerevisiae), mRNA (cDNA clone MGC:27788 IMAGE:3156934)	Nsl1	3.5	0.0276771
cell adhesion molecule 1	-	3.5	0.0316335
Neuropilin (NRP) and tolloid (TLL)-like 2, mRNA (cDNA clone MGC:198809 IMAGE:9054390)	Neto2	3.5	0.0171471
PREDICTED: Mus musculus hypothetical protein LOC100042207 (LOC100042207), mRNA	LOC100042207	3.5	0.0393223
XPA binding protein 2, mRNA (cDNA clone MGC:29394 IMAGE:5066146)	Xab2	3.49	0.0432746
Topoisomerase (DNA) II binding protein 1, mRNA (cDNA clone IMAGE:4976462)	Topbp1	3.48	0.00799888
RNA binding motif protein 35b, mRNA (cDNA clone MGC:25913 IMAGE:4222237)	Esrp2	3.47	0.0309217
IQ motif containing GTPase activating protein 3, mRNA (cDNA clone IMAGE:5006129)	Iqgap3	3.47	0.0209591
Transcribed locus	-	3.47	0.0376271
DnaJ (Hsp40) homolog, subfamily C, member 9 (Dnajc9), mRNA	Dnajc9	3.47	0.00910142
Transcribed locus, moderately similar to XP_902128.1 PREDICTED: hypothetical protein isoform 2 [Mus musculus]	-	3.47	0.0180346
Transmembrane protein 194, mRNA (cDNA clone MGC:40914 IMAGE:5373527)	Tmem194	3.46	0.00751371
Synaptic cell adhesion molecule 1	Cadm1	3.46	0.0152681
WD repeat and FYVE domain containing 1 (Wdfy1), transcript variant 2, mRNA	Wdfy1	3.46	0.0185831
RIKEN cDNA 2310030G06 gene, mRNA (cDNA clone MGC:35700 IMAGE:4035256)	2310030G06Rik	3.44	0.0278479
Poly (ADP-ribose) polymerase family, member 1, mRNA (cDNA clone MGC:6498 IMAGE:2648390)	Parp1	3.44	0.0351232
CDC28 protein kinase regulatory subunit 2, mRNA (cDNA clone MGC:31260 IMAGE:4216297)	Cks2	3.43	0.03847
Exoribonuclease 1 (Eri1), mRNA	Eri1	3.42	0.0137893
PREDICTED: Mus musculus Ras association (RalGDS/AF-6) and pleckstrin homology domains 1 (Raph1), mRNA	Raph1	3.4	0.0419801
PH domain and leucine rich repeat protein phosphatase-like (Phlppl), mRNA	Phlppl	3.4	0.0213568
Methylmalonyl-Coenzyme A mutase, mRNA (cDNA clone MGC:29139 IMAGE:5007694)	Mut	3.38	0.03006
GA repeat binding protein, beta 2, mRNA (cDNA clone MGC:161254 IMAGE:40141578)	Gabpb2	3.37	0.02288
Nucleoporin 155 (Nup155), mRNA	Nup155	3.36	0.0301117
Deoxyuridine triphosphatase, mRNA (cDNA clone MGC:28500 IMAGE:4187559)	Dut	3.36	0.0134523
Fibroblast growth factor receptor 2 (Fgfr2), transcript variant 1, mRNA	Fgfr2	3.35	0.0107596
Grancalcin	Gca	3.35	0.03006
Coiled-coil domain containing 117, mRNA (cDNA clone MGC:30640 IMAGE:3676182)	Ccdc117	3.35	0.0498935
MutS homolog 2 (E. coli) (Msh2), mRNA	Msh2	3.35	0.00910142
FLASH (Flash)	Casp8ap2	3.35	0.0244023
Transcribed locus	-	3.34	0.0433457
RIKEN cDNA 4933411K20 gene (4933411K20Rik), mRNA	4933411K20Rik	3.34	0.0165497
Rho guanine nucleotide exchange factor (GEF) 10, mRNA (cDNA clone IMAGE:3598550)	Arhgef10	3.34	0.0400223
Par-6 (partitioning defective 6,) homolog alpha (C. elegans) (Pard6a), transcript variant 1, mRNA	Pard6a	3.34	0.0407239
Stem-loop binding protein, mRNA (cDNA clone MGC:5912 IMAGE:3500676)	Slbp	3.34	0.00308754
TRF1-interacting protein TIN2 (Tinf2)	Tinf2	3.33	0.0402517
Extra spindle poles-like 1 (S. cerevisiae), mRNA (cDNA clone MGC:175733 IMAGE:40131149)	Espl1	3.33	0.0414071
Cytokine induced apoptosis inhibitor 1, mRNA (cDNA clone MGC:29983 IMAGE:5123958)	Ciapin1	3.32	0.0100875
RIKEN cDNA 5730419I09 gene, mRNA (cDNA clone MGC:38574 IMAGE:5354483)	5730419I09Rik	3.32	0.0470617
FSHD region gene 1, mRNA (cDNA clone MGC:5909 IMAGE:3487998)	Frg1	3.32	0.0147763
Interferon-induced protein with tetratricopeptide repeats 2 (Ifit2), mRNA	Ifit2	3.32	0.0161993
Peptidyl prolyl isomerase H (Ppih), transcript variant 2, mRNA	Ppih	3.32	0.0149254
X-ray repair complementing defective repair in Chinese hamster cells 6, mRNA (cDNA clone MGC:18310 IMAGE:3669715)	Xrcc6	3.31	0.0149254
Fragile X mental retardation protein FMRP mRNA, complete cds, alternatively spliced	Fmr1	3.3	0.00936041
Pericentrin (kendrin) (Pcnt), transcript variant 1, mRNA	Pcnt	3.29	0.0105583
High mobility group box 3, mRNA (cDNA clone MGC:18367 IMAGE:3980194)	Hmgb3	3.28	0.0472063
Methyl-CpG binding domain protein 4, mRNA (cDNA clone MGC:36060 IMAGE:5356016)	Mbd4	3.28	0.0327663
Osteoglycin, mRNA (cDNA clone MGC:36151 IMAGE:5067073)	Ogn	3.28	0.0383993
Nucleoporin 188, mRNA (cDNA clone IMAGE:5323473)	Nup188	3.27	0.03006
PAX interacting (with transcription-activation domain) protein 1 (Paxip1), mRNA	Paxip1	3.27	0.0452246
Strain C57BL/6J nuclear factor I/B (Nfib)	Nfib	3.27	0.0183897
PREDICTED: Mus musculus hypothetical protein LOC380850 (LOC380850), mRNA	380850	3.26	0.0226651
Deoxycytidine kinase (Dck), mRNA	Dck	3.25	0.0247623
TAF5 RNA polymerase II, TATA box binding protein (TBP)-associated factor (Taf5), mRNA	Taf5	3.25	0.0154367
CD84 antigen	-	3.25	0.0367181
V-Ki-ras2 Kirsten rat sarcoma viral oncogene homolog (Kras), mRNA	Kras	3.24	0.0231143
Plakophilin 2, mRNA (cDNA clone IMAGE:4973086)	Pkp2	3.24	0.0294905
Mus musculus 10, 11 days embryo whole body cDNA, RIKEN full-length enriched library, clone:2810018N07:unclassifiable, full insert sequence.	-	3.22	0.0106238
RIKEN cDNA B130055D15 gene, mRNA (cDNA clone IMAGE:5400177)	Ncapd3	3.22	0.00696295
RAB11 family interacting protein 2 (class I), mRNA (cDNA clone MGC:171007 IMAGE:8862402)	Rab11fip2	3.22	0.0490251
Transcribed locus	-	3.21	0.0374658
Structural maintenance of chromosomes 1A (Smc1a), mRNA	Smc1a	3.2	0.00934881
Collagen, type V, alpha 2 (Col5a2), mRNA	Col5a2	3.2	0.0113982
Aldehyde dehydrogenase family 1, subfamily A1, mRNA (cDNA clone IMAGE:2651253)	Aldh1a1	3.2	0.0299085
ESTs	-	3.19	0.0404723
Bicaudal D protein (BICD1 gene), alternatively spliced	Bicd1	3.19	0.0374034
Transcribed locus, moderately similar to NP_057715.2 GC-rich sequence DNA-binding factor candidate isoform 1 [Homo sapiens]	-	3.19	0.024496
CTD (carboxy-terminal domain, RNA polymerase II, polypeptide A) small phosphatase like 2 (Ctdspl2), mRNA	Ctdspl2	3.18	0.0114722
Placenta specific 9, mRNA (cDNA clone MGC:41689 IMAGE:1348266)	Plac9	3.18	0.0153082
4-nitrophenylphosphatase domain and non-neuronal SNAP25-like protein homolog 1 (C. elegans), mRNA (cDNA clone MGC:19362 IMAGE	Nipsnap1	3.18	0.0418912
Histone H2A.Z	H2afz	3.17	0.0497583
Non-SMC condensin II complex, subunit H2 (Ncaph2), transcript variant 2, mRNA	Ncaph2	3.17	0.0433457
Phosphodiesterase 3B (Pde3b)	Pde3b	3.16	0.0301916
Palmdelphin (PALMD gene)	Palmd	3.15	0.0125384
Proliferating cell nuclear antigen, mRNA (cDNA clone MGC:12015 IMAGE:3602977)	Pcna	3.15	0.0127463
Replication factor C (activator 1) 1 (Rfc1), mRNA	Rfc1	3.15	0.0221463
Structural maintenance of chromosomes 1A (Smc1a), mRNA	Smc1a	3.15	0.00647173
Zwilch, kinetochore associated, homolog (Drosophila), mRNA (cDNA clone MGC:35649 IMAGE:2812472)	Zwilch	3.15	0.0100875
General transcription factor II E, polypeptide 2 (beta subunit), mRNA (cDNA clone MGC:29023 IMAGE:3501113)	Gtf2e2	3.14	0.0337037
PDX1 C-terminal inhibiting factor 1 (Pcif1), mRNA	Pcif1	3.13	0.0276094
Zinc finger protein 820, mRNA (cDNA clone MGC:29393 IMAGE:5066012)	Zfp820	3.12	0.0402189
Runt-related transcription factor 1; translocated to, 1 (cyclin D-related) (Runx1t1), transcript variant 3, mRNA	Runx1t1	3.1	0.0328332
Diacylglycerol kinase, alpha, mRNA (cDNA clone MGC:6705 IMAGE:3584592)	Dgka	3.1	0.03674
Myeloid leukemia factor 1 interacting protein, mRNA (cDNA clone MGC:143675 IMAGE:40092112)	Mlf1ip	3.1	0.0467984
Fanconi anemia group A (Fanca)	Fanca	3.09	0.0186222
thymidylate kinase	-	3.09	0.0363097
RIKEN cDNA 1110001A07 gene (1110001A07Rik), mRNA	1110001A07Rik	3.09	0.0415089
Peptidyl prolyl isomerase H (Ppih), transcript variant 1, mRNA	Ppih	3.08	0.0165497
Wolf-Hirschhorn syndrome candidate 2 (human), mRNA (cDNA clone MGC:46968 IMAGE:4912719)	Whsc2	3.08	0.0180429
Dapper 1	Dact1	3.07	0.022953
Inositol 1,4,5-triphosphate receptor interacting protein-like 1, mRNA (cDNA clone MGC:161225 IMAGE:40141227)	Itpripl1	3.07	0.013829
Replication factor C (activator 1) 2, mRNA (cDNA clone MGC:35852 IMAGE:5374851)	Rfc2	3.07	0.0413135
Phosphoribosyl pyrophosphate amidotransferase, mRNA (cDNA clone MGC:38417 IMAGE:5346105)	Ppat	3.07	0.0139301
Mknt mRNA for kintoun homolog	1110034A24Rik	3.06	0.00936018
Cytidine and dCMP deaminase domain containing 1, mRNA (cDNA clone MGC:11946 IMAGE:3600168)	Cdadc1	3.06	0.0214618
Ras association (RalGDS/AF-6) and pleckstrin homology domains 1	-	3.06	0.0251903
Cyclin-dependent kinase inhibitor 2D (p19, inhibits CDK4), mRNA (cDNA clone MGC:14043 IMAGE:4020283)	Cdkn2d	3.06	0.0162126
Gap junction protein, gamma 1 (Gjc1), mRNA	Gjc1	3.06	0.00934881
FK506 binding protein 5, mRNA (cDNA clone MGC:18417 IMAGE:4237766)	Fkbp5	3.06	0.0140508
Testis mRNA for Pig-a	Piga	3.06	0.0293176
Poly (ADP-ribose) polymerase family, member 2 (Parp2), mRNA	Parp2	3.05	0.0100875
Rab27A	Rab27a	3.05	0.0261059
Grancalcin	Gca	3.05	0.0394345
Melanin concentrating hormone receptor interacting zinc finger protein, (mizip gene)	Zmynd19	3.05	0.0165497
Integrator complex subunit 7, mRNA (cDNA clone MGC:59468 IMAGE:6506658)	Ints7	3.05	0.00663068
Rho GTPase activating protein 29, mRNA (cDNA clone IMAGE:4950125)	Arhgap29	3.05	0.0364411
Breast cancer 2 (Brca2), transcript variant 2, mRNA	Brca2	3.04	0.0295241
Target of EGR1, member 1 (nuclear) (Toe1), mRNA	Toe1	3.04	0.0258267
Nucleoporin 133, mRNA (cDNA clone MGC:38205 IMAGE:5323157)	Nup133	3.04	0.0226939
Mus musculus nonamer binding protein mRNA, complete cds.	-	3.03	0.0251903
RIKEN cDNA 2610039C10 gene (2610039C10Rik), mRNA	2610039C10Rik	3.02	0.0145961
prenyl (solanesyl) diphosphate synthase, subunit 1	-	3.02	0.0350605
Transcribed locus	-	3.02	0.00934881
Hypoxia up-regulated 1, mRNA (cDNA clone MGC:30561 IMAGE:5151731)	Hyou1	3.01	0.0491122
Transcribed locus	-	3	0.0111727
Component of oligomeric golgi complex 8 (Cog8), mRNA	Cog8	3	0.022953
DCTP pyrophosphatase 1, mRNA (cDNA clone MGC:7989 IMAGE:3585680)	Dctpp1	3	0.0100875
Solute carrier family 9 (sodium/hydrogen exchanger), member 8 (Slc9a8), transcript variant 1, mRNA	Slc9a8	2.99	0.0383939
WD repeat domain 51A, mRNA (cDNA clone MGC:41475 IMAGE:5255069)	Wdr51a	2.99	0.0242132
Mpp-GalNAc-T12 mRNA for UDP-N-acetyl-alpha-D-galactosamine:polypeptide N-acetylgalactosaminyltransferase	Galnt12	2.99	0.0374034
Rad21 [Mus musculus], mRNA sequence	Rad21	2.99	0.0308338
BMP2 inducible kinase (Bmp2k), mRNA	Bmp2k	2.99	0.0211705
Coiled-coil domain containing 123, mRNA (cDNA clone MGC:7462 IMAGE:3490246)	Ccdc123	2.98	0.0497057
Nuclear factor of activated T-cells 5 (Nfat5), transcript variant a, mRNA	Nfat5	2.98	0.0355694
Transcribed locus	-	2.98	0.0249253
CutC copper transporter homolog (E.coli), mRNA (cDNA clone MGC:25524 IMAGE:3582902)	Cutc	2.98	0.0100875
Retinoblastoma binding protein 4 (Rbbp4), mRNA	Rbbp4	2.97	0.0293517
RIKEN cDNA 2610019F03 gene, mRNA (cDNA clone MGC:178848 IMAGE:9053840)	2610019F03Rik	2.97	0.00934881
RIKEN cDNA C330019G07 gene, mRNA (cDNA clone MGC:106464 IMAGE:30531815)	C330019G07Rik	2.96	0.0107572
H2A histone family, member V, mRNA (cDNA clone IMAGE:3369668)	H2afv	2.96	0.0137893
Fibroblast growth factor receptor 2 (Fgfr2), transcript variant 1, mRNA	Fgfr2	2.96	0.0218859
Serum/glucocorticoid regulated kinase 3 (Sgk3), transcript variant 1, mRNA	Sgk3	2.95	0.0415089
LanC (bacterial lantibiotic synthetase component C)-like 2 (Lancl2), mRNA	Lancl2	2.94	0.030668
AlkB, alkylation repair homolog 2 (E. coli), mRNA (cDNA clone MGC:70174 IMAGE:30146542)	Alkbh2	2.94	0.043294
SCAN domain containing 3, mRNA (cDNA clone MGC:169234 IMAGE:8860629)	Scand3	2.9	0.0136515
F-box and WD-40 domain protein 17 (Fbxw17), mRNA	Fbxw17	2.9	0.0294021
Sema domain, immunoglobulin domain (Ig), short basic domain, secreted, (semaphorin) 3D, mRNA (cDNA clone MGC:169755 IMAGE:886	Sema3d	2.89	0.03006
Kelch-like 24 (Drosophila) (Klhl24), mRNA	Klhl24	2.89	0.0153749
Regulation of nuclear pre-mRNA domain containing 2 (Rprd2), mRNA	Rprd2	2.88	0.0447557
Pinin (Pnn), mRNA	Pnn	2.88	0.0293632
Centrosomal protein 68, mRNA (cDNA clone MGC:6990 IMAGE:3154964)	Cep68	2.87	0.0100875
Replication factor C (activator 1) 1 (Rfc1), mRNA	Rfc1	2.86	0.0165497
MacroH2A2	H2afy2	2.86	0.0171471
Phosphodiesterase 4B, cAMP specific, mRNA (cDNA clone IMAGE:5354427)	Pde4b	2.85	0.032256
Timeless interacting protein (Tipin), mRNA	Tipin	2.85	0.015197
F-box protein 31, mRNA (cDNA clone MGC:30486 IMAGE:4194857)	Fbxo31	2.85	0.0442064
Atlastin GTPase 2 (Atl2), transcript variant 1, mRNA	Atl2	2.85	0.0472923
Non-SMC element 4 homolog A (S. cerevisiae), mRNA (cDNA clone IMAGE:30624944)	Nsmce4a	2.84	0.03006
DNA fragmentation factor, 40 kD, beta subunit	-	2.84	0.0235286
H2A histone family, member Z	-	2.84	0.00581417
CD82 antigen (Cd82), transcript variant 1, mRNA	Cd82	2.84	0.0140508
Integrin beta 3 binding protein (beta3-endonexin) (Itgb3bp), mRNA	Itgb3bp	2.82	0.03006
deltex 2 homolog (Drosophila)	-	2.82	0.0308338
Trinucleotide repeat containing 6C, mRNA (cDNA clone IMAGE:3582119)	Tnrc6c	2.82	0.043466
Autophagy-related 4D (yeast) (Atg4d), mRNA	Atg4d	2.82	0.0467984
CDNA clone IMAGE:9053260	Ccdc84	2.82	0.0360453
Transcribed locus	-	2.81	0.0105461
PREDICTED: Mus musculus similar to Hmgn2 protein (LOC100039489), mRNA	Hmgn4	2.8	0.0114557
Mus musculus, clone IMAGE:5322051, mRNA	Xiap	2.8	0.0437729
Origin recognition complex, subunit 6-like (S. cerevisiae) (Orc6l), mRNA	Orc6l	2.8	0.0171471
Structural maintenance of chromosomes 5 (Smc5), mRNA	Smc5	2.79	0.0165497
SHROOM2	Shroom2	2.79	0.0171886
Family with sequence similarity 107, member B, mRNA (cDNA clone MGC:29309 IMAGE:5006672)	Fam107b	2.79	0.0165497
RIKEN cDNA 4632419I22 gene, mRNA (cDNA clone MGC:91302 IMAGE:5716200)	4632419I22Rik	2.79	0.0255463
Transcribed locus	-	2.79	0.0294562
RNA binding motif protein, X-linked 2, mRNA (cDNA clone MGC:36482 IMAGE:5361950)	Rbmx2	2.79	0.0131835
Mitochondrial ribosomal protein S31, mRNA (cDNA clone MGC:35889 IMAGE:4187438)	Mrps31	2.78	0.0100875
TBC1 domain family, member 23, mRNA (cDNA clone MGC:25849 IMAGE:4194266)	Tbc1d23	2.78	0.0279869
RIKEN cDNA 2310005N01 gene (2310005N01Rik), mRNA	2310005N01Rik	2.78	0.0286624
LSM6 homolog, U6 small nuclear RNA associated (S. cerevisiae), mRNA (cDNA clone MGC:40879 IMAGE:5370660)	Lsm6	2.78	0.0145961
Bicaudal D protein (BICD1 gene), alternatively spliced	Bicd1	2.76	0.0324622
Transcribed locus	-	2.76	0.0328604
ESTs	-	2.76	0.0418889
Integrator complex subunit 7, mRNA (cDNA clone MGC:59468 IMAGE:6506658)	Ints7	2.75	0.0321623
Structural maintenace of chromosomes 3, mRNA (cDNA clone IMAGE:4502855)	Smc3	2.75	0.0307271
Nucleoporin 62 (Nup62), mRNA	Nup62	2.74	0.0422097
PHD finger protein 6, mRNA (cDNA clone MGC:67335 IMAGE:6826091)	Phf6	2.74	0.00696295
Fucosyltransferase 10, mRNA (cDNA clone MGC:40819 IMAGE:5368333)	Fut10	2.74	0.0381688
Fatty acid desaturase 2 (Fads2), mRNA	Fads2	2.74	0.0389545
Fatty acid desaturase 2 (Fads2), mRNA	Fads2	2.73	0.0257203
RIKEN cDNA 1500041N16 gene, mRNA (cDNA clone MGC:30911 IMAGE:4014928)	1500041N16Rik	2.73	0.0156051
G protein-coupled receptor 39, mRNA (cDNA clone MGC:102647 IMAGE:30745457)	Gpr39	2.72	0.0329587
Shroom family member 3, mRNA (cDNA clone IMAGE:3484373)	Shroom3	2.72	0.0107151
Stomatin (Epb7.2)-like 2, mRNA (cDNA clone MGC:6777 IMAGE:2609584)	Stoml2	2.71	0.0112091
Nucleosome binding protein 1, mRNA (cDNA clone MGC:13759 IMAGE:4219308)	Nsbp1	2.71	0.0439241
Glycine C-acetyltransferase (2-amino-3-ketobutyrate-coenzyme A ligase), mRNA (cDNA clone MGC:36000 IMAGE:5125361)	Gcat	2.7	0.0150963
Poly (ADP-ribose) polymerase family, member 1, mRNA (cDNA clone MGC:6498 IMAGE:2648390)	Parp1	2.7	0.0075258
Zinc finger protein 472 (Zfp472), mRNA	Zfp472	2.7	0.0196531
Nicotinamide nucleotide transhydrogenase, mRNA (cDNA clone MGC:6038 IMAGE:3601702)	Nnt	2.69	0.00934881
Lamin B receptor, mRNA (cDNA clone IMAGE:4949651)	Lbr	2.69	0.0145865
Transcription factor B1, mitochondrial (Tfb1m), nuclear gene encoding mitochondrial protein, mRNA	Tfb1m	2.69	0.0419801
S-phase kinase-associated protein 2 (p45), mRNA (cDNA clone IMAGE:2649207)	Skp2	2.69	0.0490294
Hepatoma-derived growth factor-related protein HRP-3	Hdgfrp3	2.68	0.0305855
PAX interacting (with transcription-activation domain) protein 1 (Paxip1), mRNA	Paxip1	2.67	0.0232344
PREDICTED: Mus musculus similar to cadherin 11 (LOC100039111), mRNA	LOC100039111	2.67	0.0192333
Dihydroorotate dehydrogenase, mRNA (cDNA clone MGC:35899 IMAGE:5253723)	Dhodh	2.67	0.0149887
Transcribed locus	-	2.67	0.0483705
Transforming, acidic coiled-coil containing protein 1, mRNA (cDNA clone IMAGE:40131012)	Tacc1	2.67	0.0181479
LanC (bacterial lantibiotic synthetase component C)-like 2 (Lancl2), mRNA	Lancl2	2.66	0.0130844
CDNA clone IMAGE:9053260	Ccdc84	2.66	0.0340407
Transcribed locus	-	2.66	0.0404045
BCL2-like 13 (apoptosis facilitator) (Bcl2l13), nuclear gene encoding mitochondrial protein, mRNA	Bcl2l13	2.66	0.0195192
Histone H2A.Z	H2afz	2.65	0.0311066
Heat shock protein (hsp68) mRNA, clone MHS214	Hspa1b	2.65	0.0172709
Wolf-Hirschhorn syndrome candidate 1 (human), mRNA (cDNA clone IMAGE:9007381)	Whsc1	2.65	0.047188
BCL2-associated athanogene 4, mRNA (cDNA clone IMAGE:4953039)	Bag4	2.63	0.0295241
Helicase (DNA) B (Helb), mRNA	Helb	2.63	0.0388362
Rab40b, member RAS oncogene family (Rab40b), mRNA	Rab40b	2.63	0.0293176
Family with sequence similarity 107, member B, mRNA (cDNA clone MGC:29309 IMAGE:5006672)	Fam107b	2.63	0.0100875
CWF19-like 1, cell cycle control (S. pombe), mRNA (cDNA clone MGC:47159 IMAGE:5096937)	Cwf19l1	2.62	0.0224922
Ubiquitin protein ligase E3 component n-recognin 7 (putative), mRNA (cDNA clone MGC:122967 IMAGE:6812389)	Ubr7	2.62	0.0279675
Nicotinamide phosphoribosyltransferase, mRNA (cDNA clone MGC:19365 IMAGE:2609271)	Nampt	2.62	0.0383993
General transcription factor IIIC, polypeptide 5, mRNA (cDNA clone MGC:21419 IMAGE:4500799)	Gtf3c5	2.62	0.0447557
CD2-associated protein (CD2AP gene)	Cd2ap	2.61	0.0242414
RNA and export factor binding protein 2 (Refbp2), mRNA	Refbp2	2.61	0.0116143
Rho GTPase activating protein 29, mRNA (cDNA clone IMAGE:4950125)	Arhgap29	2.61	0.033229
ESTs	-	2.61	0.0100875
Coiled-coil domain containing 5 (Ccdc5), mRNA	Ccdc5	2.61	0.0279869
Phosphoribosyl pyrophosphate amidotransferase, mRNA (cDNA clone MGC:38417 IMAGE:5346105)	Ppat	2.6	0.0471246
Hydroxyacylglutathione hydrolase-like (Haghl), mRNA	Haghl	2.6	0.0261059
Canopy 2 homolog (zebrafish), mRNA (cDNA clone MGC:6853 IMAGE:2650612)	Cnpy2	2.6	0.0228379
RIKEN cDNA 2610020H08 gene (2610020H08Rik), transcript variant 2, mRNA	2610020H08Rik	2.6	0.0307296
Proprotein convertase subtilisin/kexin type 6, mRNA (cDNA clone IMAGE:3989264)	Pcsk6	2.6	0.0297822
Transcribed locus	-	2.59	0.0246749
Neural precursor cell expressed, developmentally down-regulated gene 1 (Nedd1), mRNA	Nedd1	2.59	0.030103
Translocase of inner mitochondrial membrane 44 (Timm44), nuclear gene encoding mitochondrial protein, mRNA	Timm44	2.58	0.0412836
Chromobox homolog 1 (Drosophila HP1 beta) (Cbx1), mRNA	Cbx1	2.58	0.0147246
Neural precursor cell expressed, developmentally down-regulated gene 1 (Nedd1), mRNA	Nedd1	2.58	0.0113975
Histone H2A.Z	H2afz	2.57	0.0262651
Echinoderm microtubule associated protein like 4, mRNA (cDNA clone IMAGE:5371244)	Eml4	2.57	0.0375869
Nucleoporin 133, mRNA (cDNA clone MGC:38205 IMAGE:5323157)	Nup133	2.57	0.0307194
Ankyrin repeat domain 15, mRNA (cDNA clone IMAGE:4220878)	Kank1	2.57	0.0235547
DNA helicase HEL308 (Hel308)	Helq	2.57	0.0417457
RIKEN cDNA F730047E07 gene, mRNA (cDNA clone IMAGE:5320271)	F730047E07Rik	2.57	0.00329182
GPN-loop GTPase 3 (Gpn3), mRNA	Gpn3	2.56	0.0323017
Transcribed locus	-	2.56	0.0242414
RIKEN cDNA 6720463M24 gene (6720463M24Rik), mRNA	6720463M24Rik	2.56	0.0303187
Cytokine induced apoptosis inhibitor 1, mRNA (cDNA clone MGC:29983 IMAGE:5123958)	Ciapin1	2.55	0.0195192
Adaptor protein complex AP-1, gamma 2 subunit (Ap1g2), transcript variant 1, mRNA	Ap1g2	2.54	0.0429039
MAP kinase kinase kinase 1 (Mekk1)	Map3k1	2.54	0.0357653
HAX1XS	Hax1	2.54	0.0441091
Coiled-coil domain containing 117, mRNA (cDNA clone MGC:30640 IMAGE:3676182)	Ccdc117	2.54	0.00699112
GTP-binding protein 10 (putative), mRNA (cDNA clone MGC:30495 IMAGE:4222393)	Gtpbp10	2.53	0.0374034
RIKEN cDNA 1110007C09 gene (1110007C09Rik), mRNA	1110007C09Rik	2.53	0.00528008
Inhibitor of growth family, member 3, mRNA (cDNA clone MGC:25765 IMAGE:4010253)	Ing3	2.53	0.0134523
PDS5, regulator of cohesion maintenance, homolog B (S. cerevisiae), mRNA (cDNA clone MGC:106532 IMAGE:6405163)	Pds5b	2.53	0.0256048
BAT2 domain containing 1 (Bat2d), mRNA	Bat2d	2.53	0.0149812
Nuclear protein NIP45	Nfatc2ip	2.53	0.0202078
WD repeat, SAM and U-box domain containing 1 (Wdsub1), mRNA	Wdsub1	2.53	0.0174267
tousled-like kinase 2 (Arabidopsis)	-	2.53	0.0159368
Alanyl-tRNA synthetase domain containing 1 (Aarsd1), mRNA	Aarsd1	2.52	0.0118277
CCR4-NOT transcription complex, subunit 7	-	2.52	0.0107596
Peptidylprolyl isomerase (cyclophilin)-like 1, mRNA (cDNA clone IMAGE:4974218)	Ppil1	2.52	0.0273972
Target of EGR1, member 1 (nuclear) (Toe1), mRNA	Toe1	2.52	0.0165497
RIKEN cDNA 1200011O22 gene	-	2.52	0.0145961
Adenomatosis polyposis coli down-regulated 1 (Apcdd1), mRNA	Apcdd1	2.51	0.0243759
RIKEN cDNA 2310008H04 gene (2310008H04Rik), mRNA	2310008H04Rik	2.51	0.0121413
Retinoblastoma binding protein 4 (Rbbp4), mRNA	Rbbp4	2.51	0.0171471
Apoptosis-inducing, TAF9-like domain 1 (Apitd1), mRNA	Apitd1	2.51	0.0172042
PREDICTED: Mus musculus RIKEN cDNA 6820431F20 gene (6820431F20Rik), mRNA	6820431F20Rik	2.51	0.0354048
Unknown mRNA	Pold3	2.51	0.0145961
Heat shock protein (hsp68) mRNA, clone MHS214	Hspa1b	2.51	0.0195192
Intraflagellar transport 80 homolog (Chlamydomonas), mRNA (cDNA clone MGC:31523 IMAGE:4501451)	Ift80	2.5	0.0401281
Splicing factor, arginine/serine-rich 4 (SRp75), mRNA (cDNA clone MGC:30919 IMAGE:4016087)	Sfrs4	2.49	0.02288
CD2-associated protein (CD2AP gene)	Cd2ap	2.49	0.0278479
Influenza virus NS1A binding protein (Ivns1abp), transcript variant 2, mRNA	Ivns1abp	2.49	0.0367171
Zinc finger protein 97 (Zfp97), mRNA	Zfp97	2.49	0.0473244
Bobby sox homolog (Drosophila), mRNA (cDNA clone IMAGE:1430062)	Bbx	2.49	0.039819
LanC (bacterial lantibiotic synthetase component C)-like 2 (Lancl2), mRNA	Lancl2	2.49	0.0277832
zinc finger CCCH-type containing 18	-	2.48	0.0247709
YEATS domain containing 2 (Yeats2), transcript variant 1, mRNA	Yeats2	2.47	0.0100875
G1 to S phase transition 1 (Gspt1), transcript variant 1, mRNA	Gspt1	2.47	0.0203096
PREDICTED: Mus musculus hypothetical protein LOC100042745 (LOC100042745), mRNA	OTTMUSG00000026223	2.46	0.00696295
Multiple EGF-like-domains 9, mRNA (cDNA clone MGC:169753 IMAGE:8861148)	Megf9	2.46	0.0165497
PREDICTED: Mus musculus RIKEN cDNA 2210015D19 gene, transcript variant 2 (2210015D19Rik), mRNA	2210015D19Rik	2.46	0.0277147
Transcribed locus	-	2.46	0.030103
KH domain containing, RNA binding, signal transduction associated 1, mRNA (cDNA clone MGC:6063 IMAGE:3490667)	Khdrbs1	2.46	0.0320086
CCR4-NOT transcription complex, subunit 6, mRNA (cDNA clone IMAGE:5343685)	Cnot6	2.45	0.0275554
Transcribed locus, strongly similar to NP_598240.1 ATP synthase, H+ transporting, mitochondrial F0 complex, subunit C2 (subun	-	2.44	0.0454975
SWI/SNF related, matrix associated, actin dependent regulator of chromatin, subfamily a, member 5 (Smarca5), mRNA	Smarca5	2.44	0.0367899
Tetratricopeptide repeat, ankyrin repeat and coiled-coil containing 2, mRNA (cDNA clone IMAGE:30544810)	Tanc2	2.44	0.0195192
CD55 antigen, mRNA (cDNA clone MGC:18419 IMAGE:3663561)	Cd55	2.44	0.0155296
Transcription factor Dp 1 (Tfdp1), mRNA	Tfdp1	2.44	0.00936018
RNA binding motif protein 4 (Rbm4), mRNA	Rbm4	2.44	0.0324296
Phosphoribosylaminoimidazole carboxylase, phosphoribosylaminoribosylaminoimidazole, succinocarboxamide synthetase, mRNA (cDNA	Paics	2.42	0.0107596
Gap junction protein, alpha 1, mRNA (cDNA clone MGC:11552 IMAGE:3599347)	Gja1	2.42	0.0113975
Ubiquitin protein ligase E3 component n-recognin 7 (putative), mRNA (cDNA clone MGC:122967 IMAGE:6812389)	Ubr7	2.42	0.0458029
Transcribed locus	-	2.42	0.00799888
Frount protein	Nup85	2.42	0.0473098
La ribonucleoprotein domain family, member 2, mRNA (cDNA clone MGC:38253 IMAGE:5324328)	Larp2	2.42	0.0155296
Fatty acid desaturase 2 (Fads2), mRNA	Fads2	2.41	0.0150298
Crn, crooked neck-like 1 (Drosophila), mRNA (cDNA clone MGC:35710 IMAGE:3495255)	Crnkl1	2.41	0.0127463
Nuclear RNA export factor 1 homolog (S. cerevisiae), mRNA (cDNA clone MGC:11583 IMAGE:3710546)	Nxf1	2.41	0.0165497
Zinc finger protein 292, mRNA (cDNA clone IMAGE:3493868)	Zfp292	2.41	0.0195192
5-nucleotidase, cytosolic III-like (Nt5c3l), transcript variant 2, mRNA	Nt5c3l	2.4	0.0171471
Tripartite motif-containing 2 (Trim2), mRNA	Trim2	2.4	0.0473466
Choline kinase alpha, mRNA (cDNA clone IMAGE:3582342)	Chka	2.39	0.0116143
ATP-binding cassette, sub-family B (MDR/TAP), member 7, mRNA (cDNA clone IMAGE:5368040)	Abcb7	2.39	0.0320086
Abhydrolase domain containing 10, mRNA (cDNA clone IMAGE:1225310)	Abhd10	2.39	0.0257763
Transcribed locus	-	2.38	0.0166053
Mitochondrial ribosomal protein L49, mRNA (cDNA clone MGC:35661 IMAGE:5368499)	Mrpl49	2.38	0.0437845
Ephrin B1, mRNA (cDNA clone MGC:14047 IMAGE:3602195)	Efnb1	2.37	0.0434154
Kelch-like 2, Mayven (Drosophila), mRNA (cDNA clone MGC:37267 IMAGE:4973325)	Klhl2	2.37	0.0273719
Partial Rabip4 gene for FYVE-finger containing protein	Rufy1	2.37	0.0316335
Ash2 (absent, small, or homeotic)-like (Drosophila), mRNA (cDNA clone MGC:13701 IMAGE:4211433)	Ash2l	2.37	0.0174097
Fas (TNF receptor superfamily member 6)	-	2.37	0.0265178
Malic enzyme 2, NAD(+)-dependent, mitochondrial (Me2), nuclear gene encoding mitochondrial protein, mRNA	Me2	2.36	0.0375474
CDNA clone IMAGE:9054033	Gm71	2.36	0.0121494
Nicotinamide nucleotide transhydrogenase, mRNA (cDNA clone MGC:6038 IMAGE:3601702)	Nnt	2.36	0.0177768
Serine/threonine kinase 17b (apoptosis-inducing) (Stk17b), mRNA	Stk17b	2.36	0.0224541
Rho GTPase activating protein 5, mRNA (cDNA clone IMAGE:3597824)	Arhgap5	2.35	0.00880375
Keratin 19, mRNA (cDNA clone MGC:25344 IMAGE:2655016)	Krt19	2.35	0.0441091
Pinin (Pnn), mRNA	Pnn	2.35	0.0194899
Transcribed locus	-	2.35	0.0323017
TBC1 domain family, member 15 (Tbc1d15), mRNA	Tbc1d15	2.35	0.0134523
Replication factor C (activator 1) 2, mRNA (cDNA clone MGC:35852 IMAGE:5374851)	Rfc2	2.35	0.0242132
U7 snRNP-specific Sm-like protein LSM11, mRNA (cDNA clone MGC:106282 IMAGE:5294386)	Lsm11	2.35	0.043294
Ggnbp1 mRNA for gametogenetin binding protein 1	Ggnbp1	2.34	0.0295241
Solute carrier family 25 (mitochondrial carrier, adenine nucleotide translocator), member 13, mRNA (cDNA clone MGC:29043 IMAG	Slc25a13	2.34	0.0490294
Transcribed locus	-	2.34	0.0317856
Rab20	Rab20	2.34	0.0387055
phosphatidylinositol glycan, class O	-	2.34	0.0163448
RNA and export factor binding protein 1-II (REF1 gene)	Thoc4	2.34	0.00852314
Chromodomain helicase DNA binding protein 1-like (Chd1l), mRNA	Chd1l	2.33	0.00934881
Zinc finger, RAN-binding domain containing 3 (Zranb3), mRNA	Zranb3	2.33	0.0466202
Phosphoribosylaminoimidazole carboxylase, phosphoribosylaminoribosylaminoimidazole, succinocarboxamide synthetase, mRNA (cDNA	Paics	2.33	0.0390015
Coiled-coil domain containing 101 (Ccdc101), mRNA	Ccdc101	2.33	0.0311748
TBC1 domain family, member 15 (Tbc1d15), mRNA	Tbc1d15	2.33	0.0167298
Nibrin (Nbn)	Nbn	2.33	0.048838
Single-stranded DNA binding protein 2 (Ssbp2), transcript variant 2, mRNA	Ssbp2	2.33	0.0244112
Phosphatidylinositol glycan, class O, mRNA (cDNA clone IMAGE:4946734)	Pigo	2.33	0.0429415
BCL2-associated athanogene 4, mRNA (cDNA clone IMAGE:4953039)	Bag4	2.33	0.0243945
Kelch-like 15 (Drosophila) (Klhl15), transcript variant 4, mRNA	Klhl15	2.33	0.00910142
Nucleoporin 54, mRNA (cDNA clone MGC:92978 IMAGE:5707888)	Nup54	2.32	0.00994646
H2A histone family, member Y3	-	2.32	0.0168705
Decorin (Dcn), mRNA	Dcn	2.32	0.0168826
Zinc finger and BTB domain containing 12 (Zbtb12), mRNA	Zbtb12	2.32	0.026011
Thymine DNA glycosylase, mRNA (cDNA clone MGC:11428 IMAGE:3595866)	Tdg	2.32	0.0457214
5 nucleotidase, ecto (Nt5e), mRNA	Nt5e	2.32	0.0214665
DSN1, MIND kinetochore complex component, homolog (S. cerevisiae), mRNA (cDNA clone MGC:35705 IMAGE:3499844)	Dsn1	2.31	0.0228379
Transcribed locus	-	2.31	0.0280736
Transformer 2 beta homolog (Drosophila) (Tra2b), mRNA	Tra2b	2.31	0.0089294
Nucleoporin 43 (Nup43), mRNA	Nup43	2.31	0.0303187
Zinc finger protein 182 (Zfp182), transcript variant 2, mRNA	Zfp182	2.31	0.0293176
RIKEN cDNA 1110001A07 gene (1110001A07Rik), mRNA	1110001A07Rik	2.31	0.0180429
PR domain containing 2, with ZNF domain, mRNA (cDNA clone MGC:183975 IMAGE:9087975)	Prdm2	2.3	0.0294021
Phosphoribosyl pyrophosphate synthetase 1 (Prps1), mRNA	Prps1	2.3	0.0200925
Zinc finger protein 451, mRNA (cDNA clone IMAGE:4972947)	Zfp451	2.3	0.0404271
GLE1 RNA export mediator (yeast), mRNA (cDNA clone MGC:25745 IMAGE:3990668)	Gle1	2.3	0.022953
Family with sequence similarity 107, member B, mRNA (cDNA clone MGC:29309 IMAGE:5006672)	Fam107b	2.3	0.0370148
Cleavage and polyadenylation specific factor 3-like (Cpsf3l), mRNA	Cpsf3l	2.29	0.0483759
Starch binding domain 1, mRNA (cDNA clone MGC:148231 IMAGE:40107321)	Stbd1	2.29	0.0491496
RNA binding motif protein 43 (Rbm43), transcript variant 1, mRNA	Rbm43	2.29	0.0472931
SFT2 domain containing 2 (Sft2d2), mRNA	Sft2d2	2.29	0.0295241
AT rich interactive domain 4B (RBP1-like), mRNA (cDNA clone MGC:169407 IMAGE:8860802)	Arid4b	2.29	0.0348758
(C57BL/10 X C3H)F2 clone 1.5 novel mRNA from renin-expressing kidney tumor cell line, partial sequence	Mdfic	2.29	0.0488135
Transcribed locus	-	2.29	0.0165497
Fanconi anemia, complementation group D2, mRNA (cDNA clone MGC:170631 IMAGE:8862026)	Fancd2	2.29	0.0373233
Golgi membrane protein 1, mRNA (cDNA clone MGC:19040 IMAGE:4188434)	Golm1	2.28	0.0229736
G protein pathway suppressor 2, mRNA (cDNA clone MGC:18727 IMAGE:3979292)	Gps2	2.28	0.0394452
Activating signal cointegrator 1 complex subunit 3-like 1, mRNA (cDNA clone IMAGE:5343501)	Snrnp200	2.28	0.0171371
CHK2 checkpoint homolog (S. pombe) (Chek2), mRNA	Chek2	2.28	0.0383939
Transmembrane protein 64, mRNA (cDNA clone MGC:40684 IMAGE:3661112)	Tmem64	2.27	0.017747
HMG box domain containing 4, mRNA (cDNA clone IMAGE:4948318)	Hmgxb4	2.27	0.0407245
RIKEN cDNA 4933411K20 gene (4933411K20Rik), mRNA	4933411K20Rik	2.27	0.0229736
AFG3(ATPase family gene 3)-like 1 (yeast) (Afg3l1), mRNA	Afg3l1	2.27	0.0145961
TRAF and TNF receptor associated protein (Ttrap), mRNA	Ttrap	2.27	0.0140508
HMG box domain containing 4, mRNA (cDNA clone IMAGE:4948318)	Hmgxb4	2.27	0.0145756
General transcription factor II H, polypeptide 4, mRNA (cDNA clone MGC:13724 IMAGE:4191809)	Gtf2h4	2.27	0.0218149
RIKEN cDNA 4930566A11 gene, mRNA (cDNA clone IMAGE:5323197)	Zfp821	2.26	0.0308338
Islet cell autoantigen 1, mRNA (cDNA clone MGC:5919 IMAGE:3487814)	Ica1	2.26	0.0220319
Transducin (beta)-like 2, mRNA (cDNA clone MGC:35984 IMAGE:5051833)	Tbl2	2.26	0.037507
Heterogeneous nuclear ribonucleoprotein R, mRNA (cDNA clone MGC:46961 IMAGE:3500728)	Hnrnpr	2.26	0.0155296
Tubulin, gamma 1 (Tubg1), mRNA	Tubg1	2.26	0.00567175
RIKEN cDNA 3222402P14 gene, mRNA (cDNA clone IMAGE:3673874)	3222402P14Rik	2.26	0.0263963
Transcribed locus, weakly similar to XP_001339655.2 PREDICTED: similar to GTPase, IMAP family member 8 [Danio rerio]	-	2.25	0.0173822
PRP4 pre-mRNA processing factor 4 homolog (yeast), mRNA (cDNA clone MGC:159234 IMAGE:40130046)	Prpf4	2.25	0.0242132
Zinc finger protein 36, C3H type-like 1, mRNA (cDNA clone IMAGE:5257866)	Zfp36l1	2.25	0.0436863
Pbx/knotted 1 homeobox (Pknox1), mRNA	Pknox1	2.25	0.00709746
Rho GTPase activating protein 29, mRNA (cDNA clone IMAGE:4950125)	Arhgap29	2.24	0.015197
Mismatch-specific thymine-DNA glycosylate	Tdg	2.24	0.00308754
Propionyl-Coenzyme A carboxylase, alpha polypeptide (Pcca), mRNA	Pcca	2.24	0.0344431
Regulator of chromosome condensation 2, mRNA (cDNA clone IMAGE:2654928)	Rcc2	2.24	0.0136515
Coiled-coil alpha-helical rod protein 1 (Cchcr1), mRNA	Cchcr1	2.24	0.0257203
Nuclear distribution gene C homolog (Aspergillus), mRNA (cDNA clone MGC:19328 IMAGE:4207838)	Nudc	2.24	0.0143554
Adenomatosis polyposis coli down-regulated 1 (Apcdd1), mRNA	Apcdd1	2.24	0.0481764
START domain containing 10 (Stard10), mRNA	Stard10	2.24	0.0257203
Annexin A3 (Anxa3), mRNA	Anxa3	2.23	0.0206946
Structure specific recognition protein 1, mRNA (cDNA clone IMAGE:5355658)	Ssrp1	2.23	0.0431742
Nucleolar complex associated 4 homolog (S. cerevisiae) (Noc4l), mRNA	Noc4l	2.23	0.0279869
CBP-interacting protein 3 (CIP3 gene)	Exosc8	2.23	0.0311066
Brain cDNA, clone MNCb-4327	Ccdc86	2.23	0.0159678
Retinoblastoma binding protein 8, mRNA (cDNA clone IMAGE:3993978)	Rbbp8	2.22	0.0401281
Splicing factor 3a, subunit 3 (Sf3a3), mRNA	Sf3a3	2.22	0.0181479
GLI-Kruppel family member GLI3 (Gli3), mRNA	Gli3	2.22	0.00934881
Splicing factor, arginine/serine-rich 7 (Sfrs7), mRNA	Sfrs7	2.22	0.0149812
RIKEN cDNA 0610038D11 gene, mRNA (cDNA clone MGC:30341 IMAGE:4162006)	0610038D11Rik	2.22	0.0269517
G protein beta subunit-like, mRNA (cDNA clone IMAGE:4989476)	Gbl	2.22	0.0309241
Transcribed locus	-	2.22	0.0145961
Solute carrier family 12, member 6, mRNA (cDNA clone IMAGE:5359319)	Slc12a6	2.22	0.02288
Protein phosphatase 2, regulatory subunit B (B56), gamma isoform (Ppp2r5c), transcript variant 1, mRNA	Ppp2r5c	2.22	0.0319325
Chromodomain helicase DNA binding protein 1 (Chd1), mRNA	Chd1	2.22	0.0107596
RIKEN cDNA 4930453N24 gene, mRNA (cDNA clone MGC:28305 IMAGE:4012943)	4930453N24Rik	2.21	0.0321007
Ribonuclease P/MRP 30 subunit (human), mRNA (cDNA clone IMAGE:5010429)	Rpp30	2.21	0.0116143
Zinc finger protein 760 (Zfp760), mRNA	Zfp760	2.21	0.0489193
BCL2-associated athanogene 4, mRNA (cDNA clone IMAGE:4953039)	Bag4	2.21	0.0293074
AT rich interactive domain 4B (RBP1-like), mRNA (cDNA clone MGC:169407 IMAGE:8860802)	Arid4b	2.2	0.0212443
Ste20-related kinase SMAK (SMAK)	Slk	2.2	0.0220093
SHROOM2	Shroom2	2.2	0.0268859
Craniofacial development protein 1, mRNA (cDNA clone MGC:11431 IMAGE:3964401)	Cfdp1	2.19	0.0255463
Pbx/knotted 1 homeobox (Pknox1), mRNA	Pknox1	2.19	0.0131835
Inositol (myo)-1(or 4)-monophosphatase 2 (Impa2), mRNA	Impa2	2.19	0.0452246
Mediator of RNA polymerase II transcription, subunit 4 homolog (yeast), mRNA (cDNA clone MGC:28939 IMAGE:3992287)	Med4	2.19	0.0113975
KH domain containing, RNA binding, signal transduction associated 1, mRNA (cDNA clone MGC:6063 IMAGE:3490667)	Khdrbs1	2.19	0.0269339
ESTs, Moderately similar to ANX4 MOUSE ANNEXIN IV (M.musculus)	-	2.19	0.0165497
TBC1 domain family, member 25, mRNA (cDNA clone IMAGE:40094899)	Tbc1d25	2.19	0.0410313
Interleukin enhancer binding factor 2, mRNA (cDNA clone MGC:30414 IMAGE:5012365)	Ilf2	2.18	0.0412832
Nudix (nucleoside diphosphate linked moiety X)-type motif 21, mRNA (cDNA clone MGC:6310 IMAGE:2811199)	Nudt21	2.18	0.0471753
CAMP responsive element binding protein 1 (Creb1), transcript variant B, mRNA	Creb1	2.18	0.0125769
RIKEN cDNA 2310001A20 gene (2310001A20Rik), mRNA	2310001A20Rik	2.18	0.00934881
Receptor accessory protein 4, mRNA (cDNA clone MGC:41264 IMAGE:1363539)	Reep4	2.18	0.0403717
NHS-like 1, mRNA (cDNA clone IMAGE:4035973)	Nhsl1	2.18	0.0116947
Eukaryotic translation initiation factor 4E nuclear import factor 1, mRNA (cDNA clone MGC:35799 IMAGE:5359290)	Eif4enif1	2.17	0.0470562
CDNA sequence BC024814 (BC024814), mRNA	BC024814	2.17	0.0154367
H2-K region expressed gene 2, mRNA (cDNA clone MGC:36066 IMAGE:5373335)	H2-Ke2	2.17	0.0464477
MYST histone acetyltransferase (monocytic leukemia) 3 (Myst3), mRNA	Myst3	2.17	0.0310905
Lysyl-tRNA synthetase, mRNA (cDNA clone MGC:6923 IMAGE:2811286)	Kars	2.17	0.0281206
CD2-associated protein (CD2AP gene)	Cd2ap	2.17	0.045146
Acetyl-CoA acetyltransferase (Acat1 gene)	Acat1	2.17	0.0240516
retinoblastoma binding protein 4	-	2.17	0.0186222
Bromodomain containing 7 (Brd7), mRNA	Brd7	2.17	0.0183897
Splicing factor 3a, subunit 3 (Sf3a3), mRNA	Sf3a3	2.17	0.0375869
PRP19/PSO4 pre-mRNA processing factor 19 homolog (S. cerevisiae) (Prpf19), mRNA	Prpf19	2.17	0.0489624
Mitochondrial ribosomal protein L40, mRNA (cDNA clone MGC:41161 IMAGE:1246513)	Mrpl40	2.16	0.0228362
Myeloid/lymphoid or mixed-lineage leukemia 3, mRNA (cDNA clone IMAGE:4192553)	Mll3	2.16	0.0394345
PREDICTED: Mus musculus cDNA sequence BC059842 (BC059842), mRNA	BC059842	2.16	0.00880375
Apoptosis-inducing factor, mitochondrion-associated 1, mRNA (cDNA clone MGC:5706 IMAGE:3500037)	Aifm1	2.16	0.0134523
Mus musculus, exportin 1, CRM1 homolog (yeast), clone IMAGE:5355327, mRNA	Xpo1	2.16	0.0317366
Tia1 cytotoxic granule-associated RNA binding protein-like 1, mRNA (cDNA clone MGC:5930 IMAGE:3497971)	Tial1	2.16	0.0466202
DEAD (Asp-Glu-Ala-Asp) box polypeptide 52, mRNA (cDNA clone MGC:28028 IMAGE:3662249)	Ddx52	2.16	0.0467984
Zinc ribbon domain containing, 1 (Znrd1), mRNA	Znrd1	2.15	0.0358408
Transcribed locus	-	2.15	0.0416684
Ankyrin repeat domain-containing SOCS box protein Asb-13	Asb13	2.15	0.0334215
Transcribed locus, strongly similar to NP_033430.1 tumor necrosis factor (ligand) superfamily, member 9 [Mus musculus]	-	2.15	0.0399377
MKIAA1712 protein	BC088983	2.14	0.0113975
G-protein signalling modulator 2 (AGS3-like, C. elegans) (Gpsm2), mRNA	Gpsm2	2.14	0.0354149
Polymerase (RNA) II (DNA directed) polypeptide C, mRNA (cDNA clone MGC:5895 IMAGE:3492868)	Polr2c	2.14	0.0141535
phosphatidylinositol glycan anchor biosynthesis, class Y-like	-	2.14	0.0137893
Splicing factor, arginine/serine-rich 8, mRNA (cDNA clone MGC:65672 IMAGE:6807331)	Sfrs8	2.14	0.0220138
Donson protein (Donson)	Donson	2.14	0.0382802
ESTs	-	2.14	0.0459902
A disintegrin-like and metallopeptidase (reprolysin type) with thrombospondin type 1 motif, 2, mRNA (cDNA clone IMAGE:4004191	Adamts2	2.14	0.0244112
Seven in absentia 1A (Siah1a), mRNA	Siah1a	2.14	0.0125276
ELMO domain containing 2, mRNA (cDNA clone MGC:90767 IMAGE:6855187)	Elmod2	2.14	0.0114722
Splicing factor, arginine/serine-rich 2 (SC-35), mRNA (cDNA clone MGC:7377 IMAGE:3487678)	Sfrs2	2.14	0.0367181
Transcriptional repressor Par-4-like protein PAWR (Pawr)	Pawr	2.13	0.0378733
Transient receptor potential phospholipase C interacting kinase	Trpm7	2.13	0.0165497
Era (G-protein)-like 1 (E. coli), mRNA (cDNA clone IMAGE:5363832)	Eral1	2.13	0.0493922
MutS homolog 3 (E. coli) (Msh3), mRNA	Msh3	2.13	0.0279021
General transcription factor IIIC, polypeptide 2, beta, mRNA (cDNA clone MGC:28250 IMAGE:3994677)	Gtf3c2	2.13	0.0139301
Neuroguidin, EIF4E binding protein, mRNA (cDNA clone IMAGE:5345281)	Ngdn	2.13	0.0345501
DEAD (Asp-Glu-Ala-Asp) box polypeptide 39, mRNA (cDNA clone MGC:28113 IMAGE:3969048)	Ddx39	2.13	0.0239925
Mus musculus, serine threonine kinase pim3, clone MGC:27707 IMAGE:4924687, mRNA, complete cds	-	2.13	0.0407059
Hydroxyacylglutathione hydrolase-like (Haghl), mRNA	Haghl	2.13	0.0387928
RNA binding motif protein 8a, mRNA (cDNA clone MGC:29053 IMAGE:3671644)	Rbm8a	2.13	0.0404877
Nudix (nucleoside diphosphate linked moiety X)-type motif 5, mRNA (cDNA clone MGC:8023 IMAGE:3586340)	Nudt5	2.13	0.0324622
Heterogeneous nuclear ribonucleoprotein D, mRNA (cDNA clone IMAGE:4187388)	Hnrnpd	2.12	0.0257203
RIKEN cDNA 4930422I07 gene, mRNA (cDNA clone MGC:175970 IMAGE:9055621)	4930422I07Rik	2.12	0.0204642
Zinc-finger factor FOG2 (Fog2)	Zfpm2	2.12	0.0495199
Structure specific recognition protein 1, mRNA (cDNA clone IMAGE:5355658)	Ssrp1	2.12	0.0301347
Histocompatibility 2, T region locus 10, mRNA (cDNA clone MGC:25390 IMAGE:4165944)	H2-T22	2.11	0.00910142
Heterogeneous nuclear ribonucleoprotein A2/B1 (Hnrpa2b1)	Hnrnpa2b1	2.11	0.0483759
Epsilon-tubulin 1 (Tube1), mRNA	Tube1	2.11	0.0481519
N-acetyltransferase 11, mRNA (cDNA clone MGC:29013 IMAGE:3156924)	Nat11	2.11	0.0100875
Kelch repeat and BTB (POZ) domain containing 7 (Kbtbd7), mRNA	Kbtbd7	2.1	0.0107596
Microfibrillar-associated protein 1A (Mfap1a), mRNA	Mfap1a	2.1	0.0428853
Pleckstrin homology domain interacting protein, mRNA (cDNA clone IMAGE:5366274)	Phip	2.1	0.0282213
RIKEN cDNA 2310007H09 gene (2310007H09Rik), mRNA	2310007H09Rik	2.1	0.0316335
Zinc-finger factor FOG2 (Fog2)	Zfpm2	2.1	0.0107981
CCR4-NOT transcription complex, subunit 1 (Cnot1), transcript variant 1, mRNA	Cnot1	2.1	0.0337037
Kelch domain containing 3, mRNA (cDNA clone MGC:25567 IMAGE:3983436)	Klhdc3	2.1	0.0319187
Protein phosphatase 1D magnesium-dependent, delta isoform, mRNA (cDNA clone MGC:32306 IMAGE:5026376)	Ppm1d	2.1	0.00934881
Cleavage and polyadenylation factor subunit homolog (S. cerevisiae), mRNA (cDNA clone IMAGE:1364664)	Pcf11	2.09	0.0228362
RIKEN cDNA 2810452K22 gene (2810452K22Rik), mRNA	2810452K22Rik	2.09	0.00934881
Cell division cycle 5-like (S. pombe) (Cdc5l), mRNA	Cdc5l	2.09	0.0180346
Transcribed locus, moderately similar to NP_081631.1 ring fnger protein 168 [Mus musculus]	-	2.09	0.0132499
RIKEN cDNA 1110028C15 gene, mRNA (cDNA clone MGC:175997 IMAGE:9055648)	1110028C15Rik	2.09	0.0314383
Transcribed locus	-	2.09	0.0203131
Splicing factor, arginine/serine-rich 2 (SC-35), mRNA (cDNA clone MGC:7377 IMAGE:3487678)	Sfrs2	2.09	0.00934881
DEAD (Asp-Glu-Ala-Asp) box polypeptide 59, mRNA (cDNA clone MGC:35652 IMAGE:5344890)	Ddx59	2.09	0.0250821
zinc finger protein 825	-	2.09	0.0200032
Excision repaiross-complementing rodent repair deficiency, complementation group 8, mRNA (cDNA clone MGC:30748 IMAGE:3985548)	Ercc8	2.09	0.0327663
Poly (ADP-ribose) polymerase family, member 1, mRNA (cDNA clone MGC:6498 IMAGE:2648390)	Parp1	2.08	0.0195192
Transcribed locus	-	2.08	0.0466202
Phosphoribosyl pyrophosphate synthetase 1 (Prps1), mRNA	Prps1	2.08	0.0136025
ATP-binding cassette protein (Abcc5a)	Abcc5	2.07	0.019329
Suppressor of variegation 3-9 homolog 1 (Drosophila), mRNA (cDNA clone MGC:36038 IMAGE:5352230)	Suv39h1	2.07	0.0189115
S-adenosylhomocysteine hydrolase (Ahcy), mRNA	Ahcy	2.07	0.0349459
Tankyrase, TRF1-interacting ankyrin-related ADP-ribose polymerase, mRNA (cDNA clone IMAGE:6813322)	Tnks	2.07	0.02288
Prostaglandin I2 (prostacyclin) synthase (Ptgis), mRNA	Ptgis	2.07	0.0483718
Zinc finger, CCHC domain containing 3, mRNA (cDNA clone MGC:67159 IMAGE:6412435)	Zcchc3	2.07	0.0116143
Transcribed locus	-	2.06	0.0235547
Glomulin, FKBP associated protein (Glmn), mRNA	Glmn	2.06	0.0321007
Dpy-30 homolog (C. elegans) (Dpy30), mRNA	Dpy30	2.06	0.00647173
CCR4-NOT transcription complex, subunit 7, mRNA (cDNA clone MGC:6050 IMAGE:3590764)	Cnot7	2.06	0.0453604
Nucleolar protein 7 (Nol7), mRNA	Nol7	2.06	0.0363097
HnRNP-associated with lethal yellow (Raly), transcript variant 2, mRNA	Raly	2.06	0.0276321
RuvB-like protein 2 (Ruvbl2), mRNA	Ruvbl2	2.05	0.0430693
Hydroxyacylglutathione hydrolase-like (Haghl), mRNA	Haghl	2.05	0.0244023
Cyclin L2, mRNA (cDNA clone IMAGE:3485431)	Ccnl2	2.05	0.0367181
Ly1 antibody reactive clone (Lyar), mRNA	Lyar	2.04	0.0172709
Peroxiredoxin 4, mRNA (cDNA clone MGC:30277 IMAGE:2654429)	Prdx4	2.04	0.00988736
armadillo repeat containing 6	-	2.04	0.0163448
Melanoma associated antigen (mutated) 1, mRNA (cDNA clone IMAGE:5369109)	Mum1	2.04	0.00934881
Vacuolar protein sorting 54 (yeast), mRNA (cDNA clone MGC:32446 IMAGE:5042879)	Vps54	2.04	0.0327906
Small nucleolar RNA, C/D box 22 (Snord22), non-coding RNA	Snord22	2.03	0.0309241
Squamous cell carcinoma antigen recognized by T-cells 3, mRNA (cDNA clone IMAGE:2648844)	Sart3	2.03	0.035231
Germ cell-less (Gcl)	Gmcl1	2.03	0.0341713
Protein-tyrosine sulfotransferase 1, mRNA (cDNA clone MGC:13837 IMAGE:4035106)	Tpst1	2.03	0.0154367
SH3 domain containing ring finger 1 (Sh3rf1), mRNA	Sh3rf1	2.03	0.0334174
Inhibitor of growth family, member 3, mRNA (cDNA clone MGC:25765 IMAGE:4010253)	Ing3	2.03	0.0293176
Intraflagellar transport 80 homolog (Chlamydomonas), mRNA (cDNA clone MGC:31523 IMAGE:4501451)	Ift80	2.03	0.0220093
Ankyrin repeat domain 32, mRNA (cDNA clone MGC:19389 IMAGE:3152525)	Ankrd32	2.02	0.0270856
MKIAA0419 protein	6330503K22Rik	2.02	0.0243759
Partner and localizer of BRCA2 (Palb2), mRNA	Palb2	2.02	0.0134523
CDNA sequence AK220484, mRNA (cDNA clone MGC:182666 IMAGE:9056560)	AK220484	2.02	0.0420342
Myotubularin related protein 14, mRNA (cDNA clone MGC:19290 IMAGE:4021243)	Mtmr14	2.02	0.0113975
Transcribed locus	-	2.02	0.00934881
High mobility group box 1, mRNA (cDNA clone MGC:8033 IMAGE:3586745)	Hmgb1	2.01	0.0165497
XRCC6 binding protein 1 (Xrcc6bp1), mRNA	Xrcc6bp1	2.01	0.0145961
PDLIM1 interacting kinase 1 like (Pdik1l), mRNA	Pdik1l	2.01	0.0398716
Mago-nashi homolog, proliferation-associated (Drosophila), mRNA (cDNA clone MGC:5808 IMAGE:3587774)	Magoh	2.01	0.0124499
Male-specific lethal 2 homolog (Drosophila), mRNA (cDNA clone IMAGE:30791567)	Msl2	2.01	0.0355694
Splicing factor, arginine/serine-rich 6, mRNA (cDNA clone MGC:6276 IMAGE:2648111)	Sfrs6	2.01	0.0200032
Mitotic phosphoprotein 44	Nup35	2.01	0.0303698
RAN binding protein 6, mRNA (cDNA clone MGC:171022 IMAGE:8862417)	Ranbp6	2.01	0.0318128
N-acetyltransferase 13 (Nat13), mRNA	Nat13	2.01	0.0356213
WW, C2 and coiled-coil domain containing 2 (Wwc2), mRNA	Wwc2	2.01	0.0419801
Transmembrane protein 64, mRNA (cDNA clone MGC:40684 IMAGE:3661112)	Tmem64	2	0.0308338
Zinc finger protein 654, mRNA (cDNA clone IMAGE:5346461)	Zfp654	2	0.0258468
RIKEN cDNA 1700025G04 gene, mRNA (cDNA clone MGC:28137 IMAGE:3981517)	1700025G04Rik	2	0.0114722
Stromal antigen 1 (Stag1), mRNA	Stag1	2	0.0195225
