# Supplementary material for: Induction of neuro-protective/regenerative genes in stem cells infiltrating post-ischemic brain tissue
Source: Exp Transl Stroke Med. 2010 May 28;2:11. doi: 10.1186/2040-7378-2-11 (PMC2893124; doi:10.1186/2040-7378-2-11)
Supplement: Additional file 3 — Table S3. Up-regulated transcripts in isolated BMSC from ischemic brain. [file 2040-7378-2-11-S3.XLS]

## Sheet: Sheet1
Gene Name	Gene ID	Ratio	Adjusted- P
KH domain containing, RNA binding, signal transduction associated 3	-	503.45	0.0168705
Transcribed locus	-	311.3	0.0413409
Regulator of G-protein signaling 16, mRNA (cDNA clone MGC:13876 IMAGE:4020813)	Rgs16	278.95	0.0168705
Rho GTPase activating protein 24 (Arhgap24), transcript variant 2, mRNA	Arhgap24	274.31	0.0120305
Regulator of G-protein signaling 16, mRNA (cDNA clone MGC:13876 IMAGE:4020813)	Rgs16	211.6	0.0324467
Fibroblast growth factor 13, mRNA (cDNA clone MGC:25467 IMAGE:4481123)	Fgf13	195.13	0.0279869
Cytokine receptor-like factor 1 (Crlf1), mRNA	Crlf1	194.98	0.00799888
Synaptosomal-associated protein 91, mRNA (cDNA clone MGC:25399 IMAGE:4511467)	Snap91	179.81	0.0307296
Fibroblast growth factor 7 (Fgf7), mRNA	Fgf7	173.42	0.0280642
Family with sequence similarity 19, member A5 (Fam19a5), mRNA	Fam19a5	164.47	0.0220093
Transcribed locus	-	164.09	0.0341298
Forkhead box D1 (Foxd1), mRNA	Foxd1	157.36	0.0193969
Glypican 1 (Gpc1), mRNA	Gpc1	155.34	0.0220093
Dickkopf homolog 2 (Xenopus laevis) (Dkk2), mRNA	Dkk2	145.54	0.0339776
Endothelial cell-specific molecule 1, mRNA (cDNA clone MGC:28355 IMAGE:4018658)	Esm1	138.69	0.0100875
Zinc finger homeodomain 4 (Zfhx4), mRNA	Zfhx4	135.68	0.0320086
Transcribed locus	-	126.32	0.0290955
Regulator of G-protein signaling 2, mRNA (cDNA clone MGC:36187 IMAGE:5365271)	Rgs2	117.19	0.0297089
PREDICTED: Mus musculus hypothetical protein LOC100039239 (LOC100039239), mRNA	100039239	115.94	0.00961475
Discoidin domain receptor family, member 2 (Ddr2), mRNA	Ddr2	115.06	0.00934881
CAMP/cGMP phosphodiesterase (Pde10a)	Pde10a	106.07	0.00916723
Small nuclear ribonucleoprotein N, mRNA (cDNA clone MGC:18604 IMAGE:3987218)	Snrpn	102.53	0.0134523
Osteopontin (OPN)	Spp1	101.64	0.0150963
Cysteine-rich C-terminal 1 (Crct1), mRNA	Crct1	97.04	0.0171471
Transcribed locus	-	92.71	0.00910142
Chondroitin sulfate proteoglycan 4 (Cspg4), mRNA	Cspg4	89.38	0.0192333
Fatty acid binding protein 7, brain (Fabp7), mRNA	Fabp7	89.3	0.0400223
Aristaless-like homeobox 3 (Alx3), mRNA	Alx3	86.92	0.0235547
Tissue factor pathway inhibitor 2, mRNA (cDNA clone MGC:13885 IMAGE:4023742)	Tfpi2	80.13	0.0154926
Neural precursor cell expressed, developmentally down-regulated gene 10, mRNA (cDNA clone IMAGE:6827030)	Zfp618	78.43	0.0198646
Neurofilament, medium polypeptide (Nefm), mRNA	Nefm	74.22	0.0114557
MAP/microtubule affinity-regulating kinase 1 (Mark1), mRNA	Mark1	66.97	0.0243759
Regulator of G-protein signaling 16, mRNA (cDNA clone MGC:13876 IMAGE:4020813)	Rgs16	62.65	0.0268859
UDP-N-acetyl-alpha-D-galactosamine:polypeptide N-acetylgalactosaminyltransferase-like 4, mRNA (cDNA clone MGC:32465 IMAGE:504	Galntl4	61.88	0.0171311
Masp3 mRNA for MBL-associated serine protease-3	Masp1	60.33	0.0243759
Glial cell line derived neurotrophic factor (Gdnf), mRNA	Gdnf	58.33	0.0324467
RIKEN cDNA 1500015O10 gene (1500015O10Rik), mRNA	1500015O10Rik	57.42	0.0145961
Bone morphogenetic protein 2 (Bmp2), mRNA	Bmp2	54.9	0.00737979
RIKEN cDNA 1500015O10 gene (1500015O10Rik), mRNA	1500015O10Rik	53.91	0.039819
Receptor tyrosine kinase-like orphan receptor 2, mRNA (cDNA clone IMAGE:4159363)	Ror2	51.23	0.0246334
Lin-7 homolog C (C. elegans), mRNA (cDNA clone IMAGE:3501062)	Lin7c	51.17	0.00961475
Transcribed locus, strongly similar to NP_034612.1 5-hydroxytryptamine (serotonin) receptor 1B [Mus musculus]	-	49.74	0.0334894
WD repeat domain 40B, mRNA (cDNA clone MGC:76797 IMAGE:30431243)	Wdr40b	49.26	0.0395566
Homeobox, msh-like 2 (Msx2), mRNA	Msx2	49.09	0.0383224
PREDICTED: Mus musculus RIKEN cDNA 1110059M19 gene (1110059M19Rik), mRNA	1110059M19Rik	47.94	0.0145865
SH3-domain kinase binding protein 1 (Sh3kbp1), transcript variant 2, mRNA	Sh3kbp1	46.96	0.0327663
Glycoprotein m6b, mRNA (cDNA clone MGC:35819 IMAGE:3981536)	Gpm6b	46.89	0.0180429
Transcribed locus	-	46.66	0.0171371
Prostaglandin E synthase, mRNA (cDNA clone MGC:35838 IMAGE:4950950)	Ptges	46.36	0.0323017
Small nuclear ribonucleoprotein N, mRNA (cDNA clone MGC:18604 IMAGE:3987218)	Snrpn	45.61	0.0186825
Adrenergic receptor, alpha 2a (Adra2a), mRNA	Adra2a	45.34	0.0278479
Transcribed locus	-	44.93	0.0284536
Olfactomedin 1, mRNA (cDNA clone MGC:35933 IMAGE:5036675)	Olfm1	44.66	0.00799888
Aquaporin 1, mRNA (cDNA clone MGC:5663 IMAGE:3491276)	Aqp1	41.66	0.0382802
Transcribed locus	-	40.81	0.0251045
Microfibrillar-associated protein 3-like, mRNA (cDNA clone MGC:106286 IMAGE:5025281)	Mfap3l	37.94	0.0449217
Dutt1 protein	Robo1	37.27	0.0314447
Delta/notch-like EGF-related receptor (Dner), mRNA	Dner	37.14	0.00934881
Protein kinase, cAMP dependent regulatory, type II beta (Prkar2b), mRNA	Prkar2b	36.98	0.0367463
Multiple C2 domains, transmembrane 2 (Mctp2), mRNA	Mctp2	34.96	0.0150931
Transcribed locus, strongly similar to NP_990641.1 brain creatine kinase [Gallus gallus]	-	34.04	0.0242838
Sushi-repeat-containing protein, X-linked 2 (Srpx2), transcript variant 1, mRNA	Srpx2	33.72	0.00492193
Sorting nexin 6 (Snx6), mRNA	Snx6	33.63	0.0121494
Hepatitis A virus cellular receptor 2 (Havcr2), mRNA	Havcr2	32.04	0.0261059
Masp3 mRNA for MBL-associated serine protease-3	Masp1	31.68	0.0200032
Dihydropyrimidine dehydrogenase, mRNA (cDNA clone MGC:47313 IMAGE:4235971)	Dpyd	31.61	0.0200925
Fos-like antigen 1 (Fosl1), mRNA	Fosl1	31.41	0.0429415
Lipin 3 (Lpin3), mRNA	Lpin3	31.12	0.0328605
Discoidin domain receptor family, member 2 (Ddr2), mRNA	Ddr2	31.03	0.00308754
Insulin-like growth factor binding protein 6, mRNA (cDNA clone MGC:14073 IMAGE:4224052)	Igfbp6	30.62	0.0195225
Serine (or cysteine) peptidase inhibitor, clade B, member 6c (Serpinb6c), mRNA	Serpinb6c	30.25	0.0188999
MAP/microtubule affinity-regulating kinase 1 (Mark1), mRNA	Mark1	29.73	0.00910142
Ectonucleotide pyrophosphatase/phosphodiesterase 2, mRNA (cDNA clone MGC:6665 IMAGE:3499038)	Enpp2	29.19	0.0410806
Zinc finger protein of the cerebellum 2 (Zic2), mRNA	Zic2	28.51	0.0367181
RIKEN cDNA 9030425E11 gene, mRNA (cDNA clone MGC:31428 IMAGE:4459717)	9030425E11Rik	27.32	0.0161993
T-box 15	-	26.67	0.0221991
C1q-like 3 (C1ql3), mRNA	C1ql3	26.22	0.017747
Zinc finger protein of the cerebellum 3 (Zic3), mRNA	Zic3	26.17	0.00308754
Angiopoietin-related protein-2 mRNA,complete cds	Angptl2	26.09	0.0145961
NEW1 domain containing protein	Zdhhc14	25.72	0.0130483
Glycoprotein m6b, mRNA (cDNA clone MGC:35819 IMAGE:3981536)	Gpm6b	25.71	0.0192281
Superoxide-generating NADPH oxidase 4 (Nox4)	Nox4	25.24	0.0060705
Ribonuclease, RNase A family 4, mRNA (cDNA clone MGC:11599 IMAGE:3967265)	Rnase4	25.17	0.0125276
Calcium/calmodulin-dependent protein kinase ID, mRNA (cDNA clone IMAGE:5052777)	Camk1d	25.1	0.0402517
Integrin, beta-like 1 (Itgbl1), mRNA	Itgbl1	24.78	0.024358
ESTs	-	24.77	0.017747
Regulator of G-protein signalling 7 binding protein, mRNA (cDNA clone MGC:143795 IMAGE:40093423)	Rgs7bp	24.43	0.0433768
Calcium channel, voltage-dependent, alpha2/delta subunit 1 (Cacna2d1), transcript variant e, mRNA	Cacna2d1	24.41	0.00880375
Nerve growth factor, beta, mRNA (cDNA clone IMAGE:4190781)	Ngf	24.39	0.00647173
Parvin, beta (Parvb), mRNA	Parvb	24.17	0.0471246
RIKEN cDNA 1700008I05 gene, mRNA (cDNA clone MGC:176281 IMAGE:9055932)	1700008I05Rik	24.04	0.00880375
Calcium channel, voltage-dependent, alpha2/delta subunit 1 (Cacna2d1), transcript variant e, mRNA	Cacna2d1	23.42	0.0100875
Transcribed locus	-	23.28	0.02288
Naked cuticle 2 homolog (Drosophila), mRNA (cDNA clone MGC:28383 IMAGE:4021772)	Nkd2	22.97	0.0363097
Myocyte enhancer factor 2C, mRNA (cDNA clone MGC:46981 IMAGE:4500786)	Mef2c	22.9	0.0334174
Peroxiredoxin 2, mRNA (cDNA clone MGC:5935 IMAGE:3485635)	Prdx2	22.79	0.0213568
SH3-domain kinase binding protein 1 (Sh3kbp1), transcript variant 2, mRNA	Sh3kbp1	22.77	0.0163448
Angiopoietin-like 4, mRNA (cDNA clone MGC:35885 IMAGE:5137159)	Angptl4	21.86	0.0100875
Proteasome (prosome, macropain) 26S subunit, non-ATPase, 6 (Psmd6), mRNA	Psmd6	20.96	0.0316288
Angiopoietin-related protein-2 mRNA,complete cds	Angptl2	20.16	0.0269339
High mobility group AT-hook 2 (Hmga2), mRNA	Hmga2	20.15	0.0481342
OAF homolog (Drosophila), mRNA (cDNA clone MGC:37934 IMAGE:5125217)	Oaf	20.01	0.00747582
Collapsin response mediator protein 1, mRNA (cDNA clone MGC:25290 IMAGE:4505284)	Crmp1	19.53	0.0266739
Collagen, type X, alpha 1 (Col10a1), mRNA	Col10a1	19.43	0.0383939
Latent transforming growth factor beta binding protein 2 (Ltbp2), mRNA	Ltbp2	19.16	0.0334215
NP mRNA for neuropsin	Klk8	18.93	0.0131835
Protein tyrosine phosphatase receptor type N [Mus musculus], mRNA sequence	Ptprn	18.59	0.0317127
Nuclear factor of activated T-cells, cytoplasmic, calcineurin-dependent 4, mRNA (cDNA clone MGC:25538 IMAGE:3670623)	Nfatc4	18.37	0.0162253
Masp3 mRNA for MBL-associated serine protease-3	Masp1	18.33	0.0242414
Scavenger receptor class A, member 3, mRNA (cDNA clone IMAGE:4167495)	Scara3	18.05	0.0359565
High mobility group AT-hook 2 (Hmga2), mRNA	Hmga2	17.84	0.0317745
G protein alpha i1 subunit	Gnai1	17.49	0.0154367
expressed sequence AW260363	-	17.27	0.0242838
Early B-cell factor 1 (Ebf1), mRNA	Ebf1	17.25	0.0165497
Cadherin 6 (Cdh6), mRNA	Cdh6	17.24	0.0381688
Angiopoietin 1 (Angpt1), mRNA	Angpt1	17.12	0.0265027
Transcribed locus	-	16.9	0.0294562
SH3-domain kinase binding protein 1 (Sh3kbp1), transcript variant 2, mRNA	Sh3kbp1	16.53	0.0113975
RIKEN cDNA 5033414K04 gene (5033414K04Rik), mRNA	5033414K04Rik	16.46	0.0192281
Naked cuticle 2 homolog (Drosophila), mRNA (cDNA clone MGC:28383 IMAGE:4021772)	Nkd2	16.42	0.0286639
Phosphatidic acid phosphatase type 2B (Ppap2b), mRNA	Ppap2b	16.41	0.0473466
RIKEN cDNA 1200015M12 gene	-	16.39	0.0161696
Leucine rich repeat containing 4C, mRNA (cDNA clone MGC:106508 IMAGE:30617370)	Lrrc4c	16.31	0.0128322
Transmembrane protein 119 (Tmem119), mRNA	Tmem119	16.16	0.0249654
Dual specificity phosphatase 18, mRNA (cDNA clone MGC:28218 IMAGE:3990751)	Dusp18	16.15	0.0136515
Membrane bound O-acyltransferase domain containing 2 (Mboat2), transcript variant 1, mRNA	Mboat2	15.78	0.0443099
Mus musculus, Similar to hypothetical protein FLJ20984, clone MGC:29194 IMAGE:5011304, mRNA, complete cds	-	15.77	0.0246334
protein kinase, cAMP dependent regulatory, type I beta	-	15.6	0.0242838
Potassium channel tetramerisation domain containing 12, mRNA (cDNA clone IMAGE:40086280)	Kctd12	15.48	0.00934881
ATP-binding cassette, sub-family B (MDR/TAP), member 1A (Abcb1a), mRNA	Abcb1a	15.43	0.0407423
Protein kinase, cAMP dependent regulatory, type II beta (Prkar2b), mRNA	Prkar2b	15.35	0.0196531
Nucleosome assembly protein 1-like 2 (Nap1l2), mRNA	Nap1l2	15.11	0.0117147
PREDICTED: Mus musculus RIKEN cDNA C920006O11 gene (C920006O11Rik), mRNA	C920006O11Rik	15.05	0.0113975
Indolethylamine N-methyltransferase, mRNA (cDNA clone MGC:19191 IMAGE:4236077)	Inmt	15.01	0.0186222
Carbohydrate sulfotransferase 2 (Chst2), mRNA	Chst2	14.9	0.0477642
Tenascin C (Tnc), mRNA	Tnc	14.82	0.0206946
Transcribed locus	-	14.77	0.0458945
CAAX box 1 homolog C (human) (Cxx1c), mRNA	Cxx1c	14.57	0.0400223
Necdin (Ndn), mRNA	Ndn	14.49	0.0321007
S100 protein, beta polypeptide, neural (S100b), mRNA	S100b	14.03	0.0440866
RIKEN cDNA B630019K06 gene, mRNA (cDNA clone MGC:67565 IMAGE:6403722)	B630019K06Rik	13.95	0.0113975
Protein kinase D1 (Prkd1), mRNA	Prkd1	13.8	0.0243759
Guanine nucleotide binding protein (G protein), gamma 11, mRNA (cDNA clone MGC:30993 IMAGE:5251683)	Gng11	13.74	0.00647173
Thrombospondin 2, mRNA (cDNA clone IMAGE:3583417)	Thbs2	13.67	0.0432746
C1q and tumor necrosis factor related protein 3, mRNA (cDNA clone IMAGE:3989958)	C1qtnf3	13.6	0.0414333
Ventral retina homeodomain protein (vex)	Vax2	13.58	0.0332274
High mobility group AT-hook 1, mRNA (cDNA clone MGC:18558 IMAGE:4219805)	Hmga1	13.53	0.0332274
X-linked lymphocyte-regulated complex, mRNA (cDNA clone MGC:11553 IMAGE:3965533)	Xlr	13.31	0.0150298
S100 calcium binding protein A8 (calgranulin A) (S100a8), mRNA	S100a8	13.22	0.0321623
G protein-coupled receptor 176 (Gpr176), mRNA	Gpr176	13.19	0.0290688
platelet derived growth factor receptor, beta polypeptide	-	13.18	0.0140508
Lactate dehydrogenase B (Ldhb), mRNA	Ldhb	12.99	0.0383993
RIKEN cDNA 5730409E04Rik gene (5730409E04Rik), transcript variant 1, mRNA	5730409E04Rik	12.95	0.00647173
CD40 antigen (Cd40), transcript variant 5, mRNA	Cd40	12.88	0.0495199
Transcribed locus	-	12.82	0.0498063
Lin-7 homolog C (C. elegans), mRNA (cDNA clone IMAGE:3501062)	Lin7c	12.61	0.0136025
Arylsulfatase K (Arsk), mRNA	Arsk	12.54	0.00934881
CAMP/cGMP phosphodiesterase (Pde10a)	Pde10a	12.54	0.0316335
CAP, adenylate cyclase-associated protein, 2 (yeast) (Cap2), mRNA	Cap2	12.47	0.0152681
Gamma-aminobutyric acid (GABA-A) receptor, subunit beta 1 (Gabrb1), mRNA	Gabrb1	12.45	0.0145961
Chimerin (chimaerin) 1, mRNA (cDNA clone MGC:39019 IMAGE:5364554)	Chn1	12.4	0.0244023
UDP-GalNAc:betaGlcNAc beta 1,3-galactosaminyltransferase, polypeptide 1, mRNA (cDNA clone MGC:6335 IMAGE:3486016)	B3galnt1	12.38	0.015246
CD24a antigen (Cd24a), mRNA	Cd24a	12.31	0.0295186
Cyclin D1 (Ccnd1), mRNA	Ccnd1	12.18	0.0244972
Protein tyrosine phosphatase, receptor type, E (Ptpre), mRNA	Ptpre	12.15	0.02288
Cytoplasmic polyadenylation element binding protein 2, mRNA (cDNA clone MGC:130319 IMAGE:40055458)	Cpeb2	12.1	0.0106968
Chondroitin sulfate proteoglycan 4 (Cspg4), mRNA	Cspg4	12.02	0.0173822
Sphingosine kinase 1, mRNA (cDNA clone MGC:47288 IMAGE:4221357)	Sphk1	12.01	0.00936018
Carboxypeptidase A6, mRNA (cDNA clone MGC:141281 IMAGE:40057538)	Cpa6	11.99	0.00528008
T-box 15 (Tbx15), mRNA	Tbx15	11.94	0.00910142
Necdin (Ndn), mRNA	Ndn	11.82	0.0167298
Protein kinase, cAMP dependent regulatory, type II beta (Prkar2b), mRNA	Prkar2b	11.73	0.0462929
Inhibitor of DNA binding 4 (Id4), mRNA	Id4	11.66	0.0200032
Strain ILS glutamate receptor subunit 3 (Glur3)	Gria3	11.62	0.0228655
TRAF2 and NCK interacting kinase, mRNA (cDNA clone MGC:183916 IMAGE:9087916)	Tnik	11.39	0.0218116
Thrombospondin 2, mRNA (cDNA clone IMAGE:3583417)	Thbs2	11.34	0.0415721
Transcribed locus	-	11.24	0.0413068
ATP-binding cassette, sub-family B (MDR/TAP), member 1A (Abcb1a), mRNA	Abcb1a	11.13	0.0221702
Solute carrier organic anion transporter family, member 3a1, mRNA (cDNA clone MGC:35798 IMAGE:2598913)	Slco3a1	10.98	0.0377544
Thrombospondin 2, mRNA (cDNA clone IMAGE:3583417)	Thbs2	10.92	0.039778
Necdin (Ndn), mRNA	Ndn	10.91	0.0190419
Regulator of G-protein signalling 7 binding protein, mRNA (cDNA clone MGC:143795 IMAGE:40093423)	Rgs7bp	10.9	0.00714117
PREDICTED: Mus musculus retinoic acid receptor responder (tazarotene induced) 1 (Rarres1), mRNA	Rarres1	10.89	0.0157785
Collagen, type VII, alpha 1 (Col7a1), mRNA	Col7a1	10.78	0.0314447
CDCREL-1 homolog (Cdcrel-1)	2009-09-05	10.65	0.0432746
Transcribed locus	-	10.64	0.0348758
Inhibitor of DNA binding 4 (Id4), mRNA	Id4	10.58	0.040001
Secreted frizzled-related protein 1, mRNA (cDNA clone MGC:37430 IMAGE:4982195)	Sfrp1	10.55	0.0194899
Transcribed locus	-	10.42	0.0204978
Striated muscle-specific serine/threonine protein kinase (Speg)	Speg	10.41	0.0202078
Beta-1,4-N-acetyl-galactosaminyl transferase 1, mRNA (cDNA clone MGC:46928 IMAGE:5038560)	B4galnt1	10.31	0.03006
Stathmin-like 2, mRNA (cDNA clone MGC:35784 IMAGE:4981703)	Stmn2	10.31	0.0206352
TNF receptor family member SOBa	Tnfrsf22	10.31	0.0294562
R86 (Serpinb9b)	Serpinb9b	10.29	0.0100875
RIKEN cDNA 1110020P15 gene, mRNA (cDNA clone MGC:37480 IMAGE:4984172)	1110020P15Rik	10.27	0.00934881
Myc target 1 (Myct1), mRNA	Myct1	10.22	0.0107596
Periostin, osteoblast specific factor, mRNA (cDNA clone MGC:25368 IMAGE:4457222)	Postn	10.1	0.0103152
CDNA clone IMAGE:30617269	Tmc7	10.01	0.0113975
PREDICTED: Mus musculus trichohyalin (Tchh), mRNA	Tchh	9.95	0.03006
Septin 9 (Sept9), transcript variant 4, mRNA	2009-09-09	9.8	0.0172918
Leucine rich repeat containing 8D, mRNA (cDNA clone MGC:47330 IMAGE:4239389)	Lrrc8d	9.79	0.00308754
Mus musculus four jointed box 1 (Drosophila) (Fjx1), mRNA.	-	9.74	0.00799888
Cadherin 13, mRNA (cDNA clone MGC:13765 IMAGE:3987627)	Cdh13	9.7	0.0319187
Transcribed locus	-	9.69	0.0257203
Microfibrillar-associated protein 3-like, mRNA (cDNA clone MGC:106286 IMAGE:5025281)	Mfap3l	9.65	0.0140508
Nidogen 1 (Nid1), mRNA	Nid1	9.6	0.0195192
Transcribed locus	-	9.59	0.0348758
Cytoplasmic polyadenylation element binding protein 2, mRNA (cDNA clone MGC:130319 IMAGE:40055458)	Cpeb2	9.53	0.0116143
Snail homolog 1 (Drosophila), mRNA (cDNA clone MGC:41141 IMAGE:5121591)	Snai1	9.51	0.0278479
Prostaglandin E receptor 4 (subtype EP4), mRNA (cDNA clone MGC:18490 IMAGE:4037704)	Ptger4	9.49	0.0155296
RIKEN cDNA 2810432L12 gene (2810432L12Rik), mRNA	2810432L12Rik	9.35	0.0434331
Hypothetical protein (ORF1) clone Telethon(Italy_B41)_Strait03708_FL626	Mustn1	9.21	0.0318128
Transmembrane protein 37, mRNA (cDNA clone MGC:25884 IMAGE:4215775)	Tmem37	9.15	0.0195192
Tolloid-like (Tll1), mRNA	Tll1	9.13	0.0172709
Glycoprotein Ib, beta polypeptide (Gp1bb), transcript variant 2, mRNA	Gp1bb	9.08	0.0405588
Activin A receptor, type II-like 1, mRNA (cDNA clone MGC:13970 IMAGE:3982004)	Acvrl1	9.05	0.0265126
Cytoplasmic polyadenylation element binding protein 2, mRNA (cDNA clone MGC:130319 IMAGE:40055458)	Cpeb2	9.03	0.0242311
DEAD (Asp-Glu-Ala-Asp) box polypeptide 3, Y-linked, mRNA (cDNA clone MGC:29067 IMAGE:5043470)	Ddx3y	8.97	0.024152
PDZ-LIM protein cypher2s mRNA, complete cds; alternatively spliced	Ldb3	8.96	0.0270561
Zinc finger protein 503 (Zfp503), mRNA	Zfp503	8.96	0.0271006
Forkhead box F2 (Foxf2), mRNA	Foxf2	8.9	0.00934881
Eph receptor A4, mRNA (cDNA clone MGC:8084 IMAGE:3588285)	Epha4	8.89	0.013605
Stathmin-like 2, mRNA (cDNA clone MGC:35784 IMAGE:4981703)	Stmn2	8.85	0.0235547
ELMO domain containing 1, mRNA (cDNA clone MGC:178519 IMAGE:9053511)	Elmod1	8.83	0.0200257
Transcribed locus	-	8.79	0.0258267
RNA binding motif protein 24 (Rbm24), mRNA	Rbm24	8.78	0.0214698
Interleukin 17D (Il17d), mRNA	Il17d	8.75	0.0122503
Nidogen 1 (Nid1), mRNA	Nid1	8.71	0.0355071
Protein kinase D1 (Prkd1), mRNA	Prkd1	8.7	0.0206946
necdin	-	8.56	0.0363097
Expressed sequence AI467606, mRNA (cDNA clone MGC:48192 IMAGE:1513939)	AI467606	8.52	0.00907538
Actin, alpha 1, skeletal muscle, mRNA (cDNA clone MGC:18923 IMAGE:3587657)	Acta1	8.47	0.0452246
Paired related homeobox 2 (Prrx2), mRNA	Prrx2	8.45	0.0186222
Serine/threonine/tyrosine kinase 1, mRNA (cDNA clone MGC:183635 IMAGE:9087635)	Styk1	8.26	0.0244023
Adenylate kinase 1, mRNA (cDNA clone MGC:25242 IMAGE:4505142)	Ak1	8.24	0.0154989
ESTs, Weakly similar to Zfp71 gene (M.musculus)	-	8.23	0.0113975
Phorbol-12-myristate-13-acetate-induced protein 1 (Pmaip1), mRNA	Pmaip1	8.21	0.0154367
Dual specificity phosphatase 1, mRNA (cDNA clone MGC:6265 IMAGE:3589849)	Dusp1	8.21	0.018948
Coagulation factor III, mRNA (cDNA clone MGC:18513 IMAGE:3591823)	F3	8.18	0.0113975
Sialic acid binding immunoglobin-like lectin (Siglec-G)	Siglecg	8.18	0.0320086
Dimethylarginine dimethylaminohydrolase 1, mRNA (cDNA clone MGC:30267 IMAGE:5134831)	Ddah1	8.13	0.02288
Plexin A2, mRNA (cDNA clone IMAGE:4983770)	Plxna2	7.99	0.0343203
Nestin, mRNA (cDNA clone IMAGE:4206131)	Nes	7.94	0.0192781
V-maf musculoaponeurotic fibrosarcoma oncogene family, protein F (avian), mRNA (cDNA clone MGC:30560 IMAGE:5132212)	Maff	7.93	0.0145961
Lactate dehydrogenase B (Ldhb), mRNA	Ldhb	7.87	0.0410343
Interleukin 7 (Il7), mRNA	Il7	7.85	0.0181479
Tubulin, beta 2B (Tubb2b), mRNA	Tubb2b	7.84	0.0363097
TNF receptor family member SOB	Tnfrsf23	7.78	0.00799888
Uridine phosphorylase 1, mRNA (cDNA clone MGC:41205 IMAGE:5144694)	Upp1	7.76	0.0481764
Matrix Gla protein, mRNA (cDNA clone MGC:46939 IMAGE:4990627)	Mgp	7.7	0.00907538
Family with sequence similarity 181, member B (Fam181b), mRNA	Fam181b	7.69	0.0214618
Neuron-glia-CAM-related cell adhesion molecule (Nrcam), transcript variant 2, mRNA	Nrcam	7.68	0.0474158
RIKEN cDNA 1500015O10 gene (1500015O10Rik), mRNA	1500015O10Rik	7.67	0.0343203
Lysyl oxidase-like 1, mRNA (cDNA clone MGC:46960 IMAGE:5251968)	Loxl1	7.65	0.0113975
Transcription factor 21 (Tcf21), mRNA	Tcf21	7.63	0.0308338
Prostate transmembrane protein, androgen induced 1, mRNA (cDNA clone IMAGE:5038092)	Pmepa1	7.59	0.00528008
Glycosyltransferase 8 domain containing 2 (Glt8d2), mRNA	Glt8d2	7.57	0.0294021
Fatty acid binding protein 3, muscle and heart, mRNA (cDNA clone MGC:6249 IMAGE:3485639)	Fabp3	7.52	0.0355694
PREDICTED: Mus musculus hypothetical protein LOC100042789 (LOC100042789), mRNA	Tspan18	7.52	0.0240583
Transcribed locus	-	7.49	0.022953
MACRO domain containing 2, mRNA (cDNA clone IMAGE:1429747)	Macrod2	7.48	0.0406814
Transcribed locus	-	7.47	0.0201841
Mus musculus, Similar to hypothetical protein FLJ21657, clone MGC:29320 IMAGE:5011629, mRNA, complete cds /FL=gb:BC021422.1	-	7.46	0.0134523
Sulfiredoxin 1 homolog (S. cerevisiae) (Srxn1), mRNA	Srxn1	7.45	0.0255327
Carbohydrate (keratan sulfate Gal-6) sulfotransferase 1, mRNA (cDNA clone MGC:41064 IMAGE:1245270)	Chst1	7.45	0.0105583
Cyclin D1 (Ccnd1), mRNA	Ccnd1	7.39	0.0355694
Striated muscle-specific serine/threonine protein kinase (Speg)	Speg	7.34	0.0228655
F-box and leucine-rich repeat protein 7, mRNA (cDNA clone MGC:102204 IMAGE:30355382)	Fbxl7	7.34	0.0404271
CDNA clone IMAGE:9054025	AI747699	7.31	0.0150474
3 beta-hydroxysteroid dehydrogenase isomerase VI (Hsd3b6)	Hsd3b6	7.26	0.0475501
MKIAA1858 protein	Gm22	7.24	0.0219667
Anoctamin 3 (Ano3), transcript variant 2, mRNA	Ano3	7.13	0.0100875
Superoxide-generating NADPH oxidase 4 (Nox4)	Nox4	7.02	0.0282072
Leucine rich repeat containing 8D, mRNA (cDNA clone MGC:47330 IMAGE:4239389)	Lrrc8d	6.97	0.0252839
MAP7 domain containing 2 (Mtap7d2), mRNA	Mtap7d2	6.9	0.0375869
Histone cluster 2, H2aa1 (Hist2h2aa1), mRNA	Hist2h2aa1	6.89	0.0265301
Transcribed locus	-	6.84	0.0324622
Cell-line LXB2 cathepsin L	Ctsl	6.84	0.0274839
Rnf125 mRNA for RNF125 protein	Rnf125	6.83	0.03006
Histone cluster 2, H2aa1 (Hist2h2aa1), mRNA	Hist2h2aa1	6.76	0.0415089
ATP-binding cassette, sub-family A (ABC1), member 5 (Abca5), mRNA	Abca5	6.76	0.0192333
Angiopoietin 3 (Ang3)	Angpt4	6.76	0.0303649
Mus musculus, Similar to hypothetical protein FLJ20984, clone MGC:29194 IMAGE:5011304, mRNA, complete cds	-	6.69	0.0209591
NOCTURNIN (Nocturnin)	Ccrn4l	6.64	0.03006
Transcribed locus, strongly similar to NP_001004400.1 tubulin, beta 2B [Gallus gallus]	-	6.62	0.0255463
cDNA sequence BC026585	-	6.62	0.0171471
Transcribed locus	-	6.6	0.010933
A kinase (PRKA) anchor protein (gravin) 12 (Akap12), mRNA	Akap12	6.59	0.0218116
Transcribed locus	-	6.58	0.045146
Ectonucleotide pyrophosphatase/phosphodiesterase 1 allotype b (Enpp1) mRNA, Enpp1-b allele	Enpp1	6.54	0.0486783
Serine (or cysteine) peptidase inhibitor, clade E, member 1 (Serpine1), mRNA	Serpine1	6.51	0.0417457
SLIT-ROBO Rho GTPase activating protein 3 (Srgap3), mRNA	Srgap3	6.51	0.0308338
Transcribed locus	-	6.43	0.0100875
Zinc finger protein 697, mRNA (cDNA clone MGC:107223 IMAGE:30249621)	Zfp697	6.43	0.00934881
Ectonucleotide pyrophosphatase/phosphodiesterase 2, mRNA (cDNA clone MGC:6665 IMAGE:3499038)	Enpp2	6.39	0.0152681
Interleukin-1 receptor-associated kinase 1 binding protein 1 (Irak1bp1), mRNA	Irak1bp1	6.39	0.0170241
Leucine rich repeat protein 3, neuronal, mRNA (cDNA clone MGC:67223 IMAGE:5698788)	Lrrn3	6.39	0.043294
Serine (or cysteine) peptidase inhibitor, clade F, member 1, mRNA (cDNA clone MGC:29977 IMAGE:5123884)	Serpinf1	6.38	0.0145961
UDP-glucose ceramide glucosyltransferase (Ugcg), mRNA	Ugcg	6.37	0.00934881
RIKEN cDNA 2010204K13 gene	-	6.36	0.0167298
Integrin alpha 5 subunit	Itga5	6.31	0.0400223
Potassium channel tetramerisation domain containing 1 (Kctd1), transcript variant 2, mRNA	Kctd1	6.3	0.0319187
N-myc downstream regulated gene 4 (Ndrg4), mRNA	Ndrg4	6.3	0.0113975
Lactate dehydrogenase B (Ldhb), mRNA	Ldhb	6.29	0.0243759
expressed sequence AW743884	-	6.25	0.0174518
LATS2B (Lats2) mRNA, complete cds, alternatively spliced	Lats2	6.16	0.0486172
NIPA-like domain containing 1 (Npal1), mRNA	Nipal1	6.14	0.0177687
DEAD (Asp-Glu-Ala-Asp) box polypeptide 3, Y-linked, mRNA (cDNA clone MGC:29067 IMAGE:5043470)	Ddx3y	6.14	0.0403717
Transcribed locus	-	6.11	0.010927
Protein 4.1B (Epb4.1l3)	Epb4.1l3	6.09	0.0357001
CDNA clone IMAGE:4501462	Mpped2	6.08	0.0100875
Nudix (nucleoside diphosphate linked moiety X)-type motif 4, mRNA (cDNA clone MGC:25580 IMAGE:3994391)	Nudt4	6.07	0.0360453
Nicotinamide nucleotide adenylyltransferase 2, mRNA (cDNA clone MGC:113818 IMAGE:30532596)	Nmnat2	6.06	0.0404271
serine (or cysteine) peptidase inhibitor, clade F, member 1	-	6.05	0.0181806
RIKEN cDNA 1300014I06 gene	-	6	0.0172411
Na+/K+ transporting ATPase interacting 1 (Nkain1), mRNA	Nkain1	5.98	0.0165497
Lactate dehydrogenase B (Ldhb), mRNA	Ldhb	5.97	0.0142911
Ankyrin 3, epithelial (Ank3), transcript variant 2, mRNA	Ank3	5.94	0.03006
Protein 4.1B (Epb4.1l3)	Epb4.1l3	5.94	0.0345501
Histone cluster 2, H3c1, mRNA (cDNA clone MGC:102454 IMAGE:5099464)	Hist2h3c1	5.94	0.0355694
Interleukin 7 (Il7), mRNA	Il7	5.94	0.0257763
Ribosomal protein S3, mRNA (cDNA clone MGC:6565 IMAGE:2811930)	Rps3	5.84	0.025984
Leucine rich repeat containing 17, mRNA (cDNA clone MGC:40896 IMAGE:5372009)	Lrrc17	5.83	0.036473
RIKEN cDNA 9130213B05 gene (9130213B05Rik), mRNA	9130213B05Rik	5.8	0.0154926
Histone cluster 2, H3c2 (Hist2h3c2), mRNA	Hist2h3c2	5.79	0.0321623
Talin 2, mRNA (cDNA clone IMAGE:3986099)	Tln2	5.79	0.0192281
Secreted frizzled-related protein 1, mRNA (cDNA clone MGC:37430 IMAGE:4982195)	Sfrp1	5.78	0.0275554
Synaptic adhesion-like molecule 4	Lrfn3	5.7	0.0195192
N-myc downstream regulated gene 4 (Ndrg4), mRNA	Ndrg4	5.63	0.0221702
Transcribed locus	-	5.62	0.0100875
Capping protein (actin filament), gelsolin-like, mRNA (cDNA clone MGC:28153 IMAGE:3983574)	Capg	5.61	0.0154367
Ribonuclease, RNase A family 4, mRNA (cDNA clone MGC:11599 IMAGE:3967265)	Rnase4	5.59	0.00934881
Transcribed locus, weakly similar to XP_001473904.1 PREDICTED: hypothetical protein [Mus musculus]	-	5.56	0.0321623
CD44 antigen, mRNA (cDNA clone IMAGE:3153835)	Cd44	5.55	0.0436863
Tumor necrosis factor receptor superfamily, member 11b (osteoprotegerin) (Tnfrsf11b), mRNA	Tnfrsf11b	5.54	0.0295186
Inhibitor of DNA binding 4 (Id4), mRNA	Id4	5.54	0.0337037
Testis derived transcript, mRNA (cDNA clone MGC:6092 IMAGE:3585670)	Tes	5.52	0.0113975
Microfibrillar-associated protein 3-like, mRNA (cDNA clone MGC:106286 IMAGE:5025281)	Mfap3l	5.51	0.0194899
carbonic anhydrase 14	-	5.51	0.0130714
Cathepsin H, mRNA (cDNA clone MGC:6103 IMAGE:2647229)	Ctsh	5.5	0.0186825
Cytochrome P450, family 2, subfamily j, polypeptide 6 (Cyp2j6), mRNA	Cyp2j6	5.49	0.0202508
Four and a half LIM domains 2, mRNA (cDNA clone MGC:29060 IMAGE:5066565)	Fhl2	5.46	0.039591
Yamaguchi sarcoma viral (v-yes-1) oncogene homolog, mRNA (cDNA clone MGC:18545 IMAGE:3589207)	Lyn	5.43	0.0415089
Retinol dehydrogenase 10	Rdh10	5.4	0.029512
Nuclear receptor interacting protein 3 (Nrip3), mRNA	Nrip3	5.39	0.0172389
Insulin-like growth factor binding protein 4, mRNA (cDNA clone MGC:29917 IMAGE:5123738)	Igfbp4	5.37	0.040511
Transcribed locus	-	5.37	0.0141535
P21 (CDKN1A)-activated kinase 1 (Pak1), mRNA	Pak1	5.36	0.0311748
Family with sequence similarity 174, member B, mRNA (cDNA clone IMAGE:4217593)	Fam174b	5.34	0.0278479
UDP-glucose ceramide glucosyltransferase (Ugcg), mRNA	Ugcg	5.33	0.0279021
Sulfiredoxin 1 homolog (S. cerevisiae) (Srxn1), mRNA	Srxn1	5.32	0.0265178
Paired related homeobox 1 (Prrx1), transcript variant 1, mRNA	Prrx1	5.3	0.0144085
Family with sequence similarity 171, member A1, mRNA (cDNA clone IMAGE:5375863)	Fam171a1	5.27	0.0369902
Adrenergic receptor, beta 2, mRNA (cDNA clone MGC:41462 IMAGE:1349283)	Adrb2	5.25	0.0123171
Raftlin family member 2, mRNA (cDNA clone MGC:28608 IMAGE:4218473)	Rftn2	5.21	0.0149887
Transcribed locus	-	5.21	0.0412832
Leucine-rich repeat kinase 2, mRNA (cDNA clone IMAGE:4242403)	Lrrk2	5.2	0.0255241
P53 and DNA damage regulated 1, mRNA (cDNA clone MGC:25789 IMAGE:4020218)	Pdrg1	5.15	0.0419801
Sulfiredoxin 1 homolog (S. cerevisiae) (Srxn1), mRNA	Srxn1	5.15	0.00934881
Frequenin homolog (Drosophila) (Freq), mRNA	Freq	5.14	0.0233698
Transcribed locus	-	5.14	0.0138106
TNF receptor family member SOBa	Tnfrsf22	5.13	0.0162143
Polyamine oxidase-s	Smox	5.12	0.0113982
Protein kinase, cAMP dependent regulatory, type I beta, mRNA (cDNA clone MGC:18526 IMAGE:3674751)	Prkar1b	5.1	0.045146
Nestin, mRNA (cDNA clone IMAGE:4206131)	Nes	5.1	0.043294
Solute carrier family 2 (facilitated glucose transporter), member 10 (Slc2a10), mRNA	Slc2a10	5.09	0.0250821
Kinesin family member 5C (Kif5c), mRNA	Kif5c	5.01	0.0484965
2,3-bisphosphoglycerate mutase, mRNA (cDNA clone MGC:6263 IMAGE:3587820)	Bpgm	5.01	0.0157582
Teashirt zinc finger family member 3, mRNA (cDNA clone MGC:183585 IMAGE:9087585)	Tshz3	4.84	0.0161993
Zinc finger protein 593, mRNA (cDNA clone MGC:6505 IMAGE:2648747)	Zfp593	4.84	0.0309804
Family with sequence similarity 26, member E, mRNA (cDNA clone MGC:32360 IMAGE:5031155)	Fam26e	4.84	0.0307271
Fibroblast growth factor 1, mRNA (cDNA clone MGC:46904 IMAGE:5137246)	Fgf1	4.82	0.0218116
CD44 antigen, mRNA (cDNA clone IMAGE:3153835)	Cd44	4.79	0.0136515
Protein tyrosine phosphatase, receptor type, G (Ptprg), mRNA	Ptprg	4.77	0.0403717
Ubiquitously transcribed tetratricopeptide repeat gene, Y chromosome (Uty), mRNA	Uty	4.74	0.0395152
Ets variant gene 1, mRNA (cDNA clone MGC:6207 IMAGE:3257346)	Etv1	4.72	0.0431213
Zinc finger E-box binding homeobox 2 (Zeb2), transcript variant 2, mRNA	Zeb2	4.69	0.0389742
Microfibrillar associated protein 5, mRNA (cDNA clone MGC:35969 IMAGE:3982519)	Mfap5	4.68	0.0437729
Cyclin-dependent kinase inhibitor 1A (P21) (Cdkn1a), transcript variant 1, mRNA	Cdkn1a	4.68	0.0265178
Paired related homeobox 1 (Prrx1), transcript variant 1, mRNA	Prrx1	4.65	0.0223357
Profilin 2, mRNA (cDNA clone MGC:35930 IMAGE:5059568)	Pfn2	4.62	0.0135682
ADP-ribosylation factor-like 4A (Arl4a), transcript variant 1, mRNA	Arl4a	4.62	0.0243759
CD302 antigen, mRNA (cDNA clone MGC:7450 IMAGE:3489789)	Cd302	4.62	0.0221702
RIKEN cDNA 4930429B21 gene, mRNA (cDNA clone IMAGE:5347448)	Zmat3	4.62	0.0192739
Glypican 4, mRNA (cDNA clone MGC:11506 IMAGE:3967797)	Gpc4	4.61	0.0154367
RIKEN cDNA 0610042A05 gene	-	4.61	0.0382802
nebulin-related anchoring protein	-	4.61	0.0107596
Tetratricopeptide repeat domain 12, mRNA (cDNA clone MGC:67683 IMAGE:4974294)	Ttc12	4.59	0.0316335
Tissue inhibitor of metalloproteinase 1, mRNA (cDNA clone MGC:6151 IMAGE:3158222)	Timp1	4.57	0.0394802
Family with sequence similarity 164, member A, mRNA (cDNA clone MGC:90536 IMAGE:6850296)	Fam164a	4.52	0.0100875
Transcribed locus, strongly similar to XP_001002434.1 PREDICTED: hypothetical protein [Mus musculus]	-	4.51	0.00934881
Protease, serine, 23 (Prss23), mRNA	Prss23	4.49	0.03006
TNF receptor family member SOBa	Tnfrsf22	4.49	0.0293578
Aminolevulinic acid synthase 1 (Alas1), mRNA	Alas1	4.49	0.0150298
Nuclear receptor interacting protein 3 (Nrip3), mRNA	Nrip3	4.45	0.0295241
Transcribed locus	-	4.45	0.00934881
Nuclear receptor interacting protein 3 (Nrip3), mRNA	Nrip3	4.44	0.0407239
Epoxide hydrolase 2, cytoplasmic, mRNA (cDNA clone MGC:14065 IMAGE:4218917)	Ephx2	4.44	0.0344431
Glutaminase (Gls), nuclear gene encoding mitochondrial protein, transcript variant 2, mRNA	Gls	4.44	0.00910142
Reticulon 4 receptor-like 1, mRNA (cDNA clone MGC:40829 IMAGE:5368560)	Rtn4rl1	4.41	0.025984
Transcribed locus	-	4.38	0.0334215
Cathepsin H, mRNA (cDNA clone MGC:6103 IMAGE:2647229)	Ctsh	4.37	0.036801
Premature mRNA for mKIAA0856 protein	Dmxl2	4.36	0.0147763
Strain C3H filamin	Flnc	4.36	0.0204978
Leprecan-like 2, mRNA (cDNA clone MGC:6579 IMAGE:3483280)	Leprel2	4.35	0.0237094
Transcribed locus	-	4.32	0.0212782
RIKEN cDNA 2410008K03 gene (2410008K03Rik), mRNA	2410008K03Rik	4.3	0.0259989
ESTs	-	4.29	0.0293517
ADP-ribosylation factor-like 4A (Arl4a), transcript variant 1, mRNA	Arl4a	4.28	0.0206946
Guanine nucleotide binding protein, alpha O (Gnao1), transcript variant A, mRNA	Gnao1	4.27	0.0263258
UDP-glucose ceramide glucosyltransferase (Ugcg), mRNA	Ugcg	4.25	0.0279449
RIKEN cDNA 4930558N01 gene	-	4.24	0.0477347
Dimethylarginine dimethylaminohydrolase 1, mRNA (cDNA clone MGC:30267 IMAGE:5134831)	Ddah1	4.19	0.0406814
Eph receptor A7, mRNA (cDNA clone MGC:14056 IMAGE:3991628)	Epha7	4.19	0.0293632
Collagen, type XII, alpha 1 (Col12a1), mRNA	Col12a1	4.16	0.0260738
N-6 adenine-specific DNA methyltransferase 2 (putative) (N6amt2), mRNA	N6amt2	4.16	0.0166989
Extracellular matrix protein 1 (Ecm1), mRNA	Ecm1	4.14	0.0204978
Prostate transmembrane protein, androgen induced 1, mRNA (cDNA clone IMAGE:5038092)	Pmepa1	4.14	0.0334894
Galactosidase, alpha, mRNA (cDNA clone MGC:12086 IMAGE:3708950)	Gla	4.12	0.0497057
PREDICTED: Mus musculus predicted gene, EG666892 (EG666892), mRNA	EG666892	4.11	0.0140307
Growth hormone receptor, mRNA (cDNA clone IMAGE:4976030)	Ghr	4.1	0.0261059
Solute carrier family 25, member 45 (Slc25a45), mRNA	Slc25a45	4.1	0.0164061
C57BL/6J adipose differentiation-related protein	Adfp	4.09	0.0116143
Scm-like with four mbt domains 2, mRNA (cDNA clone MGC:179184 IMAGE:9054176)	Sfmbt2	4.09	0.0483759
Fasciculation and elongation protein zeta 1 (zygin I), mRNA (cDNA clone MGC:19293 IMAGE:4035444)	Fez1	4.09	0.0125769
Neuron navigator 2, mRNA (cDNA clone IMAGE:9087590)	Nav2	4.09	0.00910142
Transcribed locus	-	4.07	0.0261059
Ras and Rab interactor-like (Rinl), mRNA	Rinl	4.05	0.0171311
ribosomal protein S6	-	4.05	0.0167288
Small nuclear RNA activating complex, polypeptide 1, mRNA (cDNA clone MGC:40671 IMAGE:5401615)	Snapc1	4.05	0.0127301
Translocation associated membrane protein 1-like 1 (Tram1l1), mRNA	Tram1l1	4.04	0.0429415
Crystallin, alpha B, mRNA (cDNA clone MGC:18591 IMAGE:4238233)	Cryab	4.04	0.0276617
Zinc finger, DHHC domain containing 9, mRNA (cDNA clone MGC:101917 IMAGE:6401763)	Zdhhc9	4.03	0.0168705
RIKEN cDNA C330012H03 gene, mRNA (cDNA clone IMAGE:5354659)	Igf2bp2	4.03	0.045843
PDZ domain containing RING finger 3, mRNA (cDNA clone MGC:11956 IMAGE:3600603)	Pdzrn3	4.02	0.0363097
Transcribed locus	-	4.01	0.0118489
Growth hormone receptor, mRNA (cDNA clone IMAGE:4976030)	Ghr	4	0.0318352
Transcription factor AP-2 beta (Tcfap2b), transcript variant 1, mRNA	Tcfap2b	3.99	0.0252685
Chemokine (C-X3-C motif) ligand 1, mRNA (cDNA clone MGC:5859 IMAGE:3498747)	Cx3cl1	3.99	0.0105461
Transcribed locus	-	3.98	0.0394378
Profilin 2, mRNA (cDNA clone MGC:35930 IMAGE:5059568)	Pfn2	3.97	0.0438533
Plectin 1, mRNA (cDNA clone IMAGE:30056202)	Plec1	3.96	0.0100875
Cd99 antigen-like 2, mRNA (cDNA clone IMAGE:4008178)	Cd99l2	3.95	0.0419801
Component of oligomeric golgi complex 1 (Cog1), mRNA	Cog1	3.94	0.0221463
Tetraspanin 13, mRNA (cDNA clone MGC:18777 IMAGE:4166625)	Tspan13	3.94	0.0374034
Tissue inhibitor of metalloproteinase 2 (Timp2), mRNA	Timp2	3.93	0.0320798
NOL1/NOP2/Sun domain family member 3, mRNA (cDNA clone MGC:159331 IMAGE:40130143)	Nsun3	3.93	0.0100875
Leucine rich repeat containing 3B (Lrrc3b), mRNA	Lrrc3b	3.91	0.0261059
Immunity-related GTPase family, Q (Irgq), mRNA	Irgq	3.91	0.0139301
DEAH (Asp-Glu-Ala-His) box polypeptide 30 (Dhx30), mRNA	Dhx30	3.9	0.0256048
Thioredoxin reductase 1, mRNA (cDNA clone MGC:46868 IMAGE:5059831)	Txnrd1	3.88	0.035231
ESTs, Weakly similar to T46915 hypothetical protein DKFZp762A227.1 (H.sapiens)	-	3.87	0.0295241
Type II deiodinase	Dio2	3.86	0.0442064
ArfGAP with SH# domain, ankyrin repeat and PH domain1, mRNA (cDNA clone IMAGE:3489486)	Asap1	3.86	0.0246334
Transcribed locus	-	3.84	0.0121494
Transcribed locus	-	3.84	0.0332183
Glutamine-rich 1, mRNA (cDNA clone MGC:7055 IMAGE:3156574)	Qrich1	3.83	0.0136025
Tetratricopeptide repeat domain 9, mRNA (cDNA clone IMAGE:3966257)	Ttc9	3.83	0.0216414
Transcribed locus	-	3.82	0.0412832
Anoctamin 3 (Ano3), transcript variant 2, mRNA	Ano3	3.82	0.0129719
Pleckstrin homology-like domain, family A, member 3, mRNA (cDNA clone MGC:30999 IMAGE:5252055)	Phlda3	3.81	0.03006
Chondroitin sulfate synthase 3, mRNA (cDNA clone MGC:184064 IMAGE:9088053)	Chsy3	3.79	0.0195225
Wingless-related MMTV integration site 5A, mRNA (cDNA clone MGC:27837 IMAGE:3487288)	Wnt5a	3.79	0.0346475
AHNAK nucleoprotein 2, mRNA (cDNA clone MGC:170094 IMAGE:8861489)	Ahnak2	3.79	0.0321007
Apoptosis enhancing nuclease, mRNA (cDNA clone MGC:31146 IMAGE:4167800)	Aen	3.79	0.0287963
Reticulon 4 receptor-like 1, mRNA (cDNA clone MGC:40829 IMAGE:5368560)	Rtn4rl1	3.78	0.0284536
Aminolevulinic acid synthase 1 (Alas1), mRNA	Alas1	3.78	0.0221463
Rab2B	Rab2b	3.77	0.00934881
Family with sequence similarity 53, member B, mRNA (cDNA clone MGC:40647 IMAGE:5400742)	Fam53b	3.75	0.0193969
junction adhesion molecule 3	-	3.75	0.0116143
Putative transmembrane protein mV/BamHI#3	Lingo1	3.74	0.0220319
RIKEN cDNA C330012H03 gene, mRNA (cDNA clone IMAGE:5354659)	Igf2bp2	3.74	0.0296602
Mus musculus RIKEN cDNA 1110055E19 gene (1110055E19Rik), mRNA.	-	3.74	0.00934881
Family with sequence similarity 164, member A, mRNA (cDNA clone MGC:90536 IMAGE:6850296)	Fam164a	3.74	0.0263258
Glycosyltransferase 8 domain containing 2 (Glt8d2), mRNA	Glt8d2	3.72	0.0411856
ESTs	-	3.72	0.00910142
RIKEN cDNA 2200002D01 gene (2200002D01Rik), mRNA	2200002D01Rik	3.7	0.0443099
Platelet-derived growth factor, D polypeptide, mRNA (cDNA clone MGC:31518 IMAGE:4489485)	Pdgfd	3.69	0.0495371
CXXC finger 5 (Cxxc5), mRNA	Cxxc5	3.69	0.0316335
MKIAA1539 protein	B230312A22Rik	3.67	0.0242414
Prostate transmembrane protein, androgen induced 1, mRNA (cDNA clone IMAGE:5038092)	Pmepa1	3.66	0.0367171
Troponin C, cardiac/slow skeletal (Tnnc1), mRNA	Tnnc1	3.66	0.0470619
UDP-N-acetyl-alpha-D-galactosamine:polypeptide N-acetylgalactosaminyltransferase 10 (Galnt10), mRNA	Galnt10	3.64	0.0304462
Protein tyrosine phosphatase, receptor type, M (Ptprm), mRNA	Ptprm	3.63	0.0154367
Solute carrier family 6 (neurotransmitter transporter), member 17, mRNA (cDNA clone MGC:198667 IMAGE:9054248)	Slc6a17	3.63	0.0267136
Solute carrier family 22, member 23 (Slc22a23), mRNA	Slc22a23	3.6	0.0363097
Peptidyl-tRNA hydrolase 1 homolog (S. cerevisiae), mRNA (cDNA clone MGC:106902 IMAGE:3466952)	Ptrh1	3.59	0.00910142
Transmembrane protein 47 (Tmem47), transcript variant 2, mRNA	Tmem47	3.58	0.018915
Transcribed locus	-	3.57	0.0243997
Septin 11, mRNA (cDNA clone MGC:28420 IMAGE:4037515)	2009-09-11	3.57	0.0152753
Transcribed locus	-	3.56	0.0332256
MORN repeat containing 4 (Morn4), mRNA	Morn4	3.55	0.0140508
Transcribed locus	-	3.55	0.0127301
Low density lipoprotein receptor adaptor protein 1 (Ldlrap1), mRNA	Ldlrap1	3.55	0.0172459
Transcribed locus	-	3.54	0.0383939
P53 and DNA damage regulated 1, mRNA (cDNA clone MGC:25789 IMAGE:4020218)	Pdrg1	3.53	0.0228379
PREDICTED: Mus musculus RIKEN cDNA 2700089E24 gene (2700089E24Rik), mRNA	2700089E24Rik	3.52	0.031386
expressed sequence AW228608	-	3.5	0.0223357
Kinase D-interacting substrate 220, mRNA (cDNA clone IMAGE:4238005)	Kidins220	3.48	0.0364281
Integrin beta 3 (Itgb3), mRNA	Itgb3	3.47	0.0499541
Myosin X, mRNA (cDNA clone IMAGE:4038416)	Myo10	3.47	0.0108668
Zinc finger protein 365, mRNA (cDNA clone MGC:189953 IMAGE:9088140)	Zfp365	3.45	0.0220093
tumor necrosis factor, alpha-induced protein 2	-	3.44	0.0419801
Solute carrier family 2 (facilitated glucose transporter), member 10 (Slc2a10), mRNA	Slc2a10	3.44	0.0265301
Diacylglycerol O-acyltransferase 2 (Dgat2), mRNA	Dgat2	3.43	0.0327663
ELK3, member of ETS oncogene family, mRNA (cDNA clone MGC:11528 IMAGE:3155850)	Elk3	3.42	0.0114722
Crystallin, alpha B, mRNA (cDNA clone MGC:18591 IMAGE:4238233)	Cryab	3.42	0.0195192
ELK3, member of ETS oncogene family, mRNA (cDNA clone MGC:11528 IMAGE:3155850)	Elk3	3.4	0.0113975
Transmembrane protein 47 (Tmem47), transcript variant 2, mRNA	Tmem47	3.4	0.0192281
YdjC homolog (bacterial), mRNA (cDNA clone MGC:144469 IMAGE:40102346)	Ydjc	3.39	0.0149887
G protein-coupled receptor 137B	-	3.38	0.0131794
ESTs	-	3.37	0.0319187
CASP8 and FADD-like apoptosis regulator, mRNA (cDNA clone MGC:36091 IMAGE:4460554)	Cflar	3.37	0.0192687
RIKEN cDNA 2010011I20 gene (2010011I20Rik), mRNA	2010011I20Rik	3.36	0.0145961
DNA segment, Chr 11, Wayne State University 99, expressed, mRNA (cDNA clone IMAGE:4911127)	D11Wsu99e	3.35	0.03006
Forkhead box C1 (Foxc1), mRNA	Foxc1	3.34	0.0317745
Hypermethylated in cancer 1 (Hic1)	Hic1	3.33	0.013605
Family with sequence similarity 129, member B (Fam129b), mRNA	Fam129b	3.32	0.0145865
Transcribed locus	-	3.32	0.0186825
CDNA sequence BC017612 (BC017612), mRNA	BC017612	3.31	0.0165361
Energy homeostasis associated, mRNA (cDNA clone IMAGE:5097248)	Enho	3.31	0.0339469
RIKEN cDNA 1700047I17 gene 2 (1700047I17Rik2), mRNA	1700047I17Rik1	3.31	0.00532202
Uronyl-2-sulfotransferase, mRNA (cDNA clone MGC:169779 IMAGE:8861174)	Ust	3.3	0.0317366
FCH and double SH3 domains 2	-	3.28	0.0131794
RIKEN cDNA 0610042A05 gene	-	3.28	0.0271784
RIKEN cDNA 2410066E13 gene (2410066E13Rik), mRNA	2410066E13Rik	3.28	0.0355694
Epidermal growth factor-containing fibulin-like extracellular matrix protein 2, mRNA (cDNA clone MGC:18729 IMAGE:3980048)	Efemp2	3.28	0.0370016
FK506 binding protein 14 (Fkbp14), mRNA	Fkbp14	3.27	0.0353284
Zinc finger E-box binding homeobox 2 (Zeb2), transcript variant 2, mRNA	Zeb2	3.26	0.0145961
SEC11 homolog C (S. cerevisiae), mRNA (cDNA clone MGC:47104 IMAGE:3666130)	Sec11c	3.26	0.0186222
Syndecan 4, mRNA (cDNA clone MGC:11456 IMAGE:3154160)	Sdc4	3.25	0.013829
FXYD domain-containing ion transport regulator 5 (Fxyd5), transcript variant 2, mRNA	Fxyd5	3.24	0.0243927
RIKEN cDNA 4930429B21 gene	-	3.24	0.0328332
Potassium large conductance calcium-activated channel, subfamily M, beta member 4 (Kcnmb4), mRNA	Kcnmb4	3.24	0.0195225
Transcribed locus	-	3.23	0.030419
Hexokinase 2 (Hk2), mRNA	Hk2	3.23	0.0238968
FGF receptor activating protein 1 (Frag1), mRNA	Frag1	3.23	0.00910142
Microsomal glutathione S-transferase 3, mRNA (cDNA clone MGC:35738 IMAGE:5372427)	Mgst3	3.23	0.0433457
Imprinted and ancient, mRNA (cDNA clone MGC:18331 IMAGE:4223620)	Impact	3.22	0.0373422
Heat shock protein 1, mRNA (cDNA clone MGC:6141 IMAGE:3498180)	Hspb1	3.22	0.0111727
TSPY-like 4, mRNA (cDNA clone MGC:38849 IMAGE:5361000)	Tspyl4	3.21	0.0363097
Transcribed locus	-	3.21	0.0248507
MKIAA1688 protein	D15Wsu169e	3.21	0.0394452
Transcribed locus	-	3.18	0.0113975
Myosin X, mRNA (cDNA clone IMAGE:4038416)	Myo10	3.18	0.0258468
Heme binding protein 2, mRNA (cDNA clone MGC:11934 IMAGE:3599858)	Hebp2	3.17	0.02288
Transcribed locus, strongly similar to XP_237907.2 PREDICTED: similar to transmembrane 7 superfamily member 1 [Rattus norvegi	-	3.17	0.010118
Thioredoxin reductase 1, mRNA (cDNA clone MGC:46868 IMAGE:5059831)	Txnrd1	3.16	0.0166707
cadherin 13	-	3.16	0.0319187
NAD+ ADP-ribosyltransferase 3 PARP-3	Parp3	3.15	0.0149889
RIKEN cDNA C230081A13 gene, mRNA (cDNA clone IMAGE:4485517)	C230081A13Rik	3.15	0.0441091
Transcribed locus	-	3.14	0.0261059
expressed sequence AI836126	-	3.14	0.0240571
Heat shock protein cognate 40 (Hsc40)	Dnajb5	3.14	0.0113975
Phosphogluconate dehydrogenase, mRNA (cDNA clone MGC:18955 IMAGE:3984654)	Pgd	3.13	0.0218149
Transcribed locus	-	3.13	0.0136348
Nedd4-binding brain specific protein BEAN	mCG_21548	3.13	0.0319187
Transcribed locus	-	3.11	0.0190481
Tetraspanin 9, mRNA (cDNA clone IMAGE:4219727)	Tspan9	3.1	0.0209435
Ethanolamine kinase 1, mRNA (cDNA clone IMAGE:5320201)	Etnk1	3.1	0.0298948
RAB38	Rab38	3.09	0.0474007
ESTs, Weakly similar to TYROSINE-PROTEIN KINASE JAK3 (M.musculus)	-	3.09	0.0174267
Transcribed locus	-	3.08	0.0321623
Transcribed locus, strongly similar to NP_061266.2 eukaryotic translation elongation factor 1 beta 2 [Mus musculus]	-	3.08	0.0142225
Transcribed locus	-	3.06	0.0181479
Ribosomal protein S6, mRNA (cDNA clone MGC:6573 IMAGE:3481640)	Rps6	3.06	0.0453114
Hyaluronidase 2 (Hyal2)	Hyal2	3.05	0.0449217
Retinoic acid induced 14 (Rai14), mRNA	Rai14	3.05	0.00924693
expressed sequence R74862	-	3.04	0.0136515
Insulin-like growth factor binding protein 4, mRNA (cDNA clone MGC:29917 IMAGE:5123738)	Igfbp4	3.04	0.0436997
Mus musculus expressed sequence AI841796 (AI841796), mRNA.	-	3.03	0.0226939
FERM domain containing 4A, mRNA (cDNA clone MGC:76363 IMAGE:6830456)	Frmd4a	3.03	0.00934881
Mus musculus, Similar to hypothetical protein FLJ20984, clone MGC:29194 IMAGE:5011304, mRNA, complete cds	-	3.03	0.0473224
SH3 and PX domains 2A (Sh3pxd2a), mRNA	Sh3pxd2a	3.02	0.0130844
DDM36E	Igdcc4	3.02	0.0316678
Thioredoxin reductase 1, mRNA (cDNA clone MGC:46868 IMAGE:5059831)	Txnrd1	3.02	0.0294562
CDNA clone IMAGE:9053762	Stox2	3.02	0.0272867
Calcium and integrin binding family member 2, mRNA (cDNA clone MGC:11420 IMAGE:3599342)	Cib2	3.01	0.0147246
polymerase (RNA) II (DNA directed) polypeptide L	-	3	0.015197
TNF receptor family member SOBa	Tnfrsf22	3	0.0410343
Transcribed locus	-	2.99	0.0213568
Bladder cancer associated protein homolog (human), mRNA (cDNA clone MGC:25535 IMAGE:3597231)	Blcap	2.99	0.0107596
RIKEN cDNA 2410066E13 gene (2410066E13Rik), mRNA	2410066E13Rik	2.98	0.0280431
Apoptosis enhancing nuclease, mRNA (cDNA clone MGC:31146 IMAGE:4167800)	Aen	2.97	0.0363097
Leucine rich repeat containing 28, mRNA (cDNA clone MGC:115792 IMAGE:30697866)	Lrrc28	2.97	0.013605
N-ethylmaleimide sensitive fusion protein attachment protein alpha, mRNA (cDNA clone MGC:6399 IMAGE:3584869)	Napa	2.97	0.0144221
Solute carrier family 39 (zinc transporter), member 14 (Slc39a14), transcript variant 3, mRNA	Slc39a14	2.96	0.0134523
Presenilin-like protein 3 (PSL3 gene)	H13	2.96	0.0070275
Plasma glutamate carboxypeptidase, mRNA (cDNA clone MGC:46857 IMAGE:4989536)	Pgcp	2.95	0.0429039
Centrosomal protein 170, mRNA (cDNA clone IMAGE:5357404)	Cep170	2.95	0.0167298
Coagulation factor XIII, A1 subunit (F13a1), mRNA	F13a1	2.95	0.0498195
Nuclear receptor subfamily 1, group D, member 1 (Nr1d1), mRNA	Nr1d1	2.95	0.0367181
Tubulin, beta 2A, mRNA (cDNA clone IMAGE:2650284)	Tubb2a	2.93	0.0413409
Strain 129/SvJ NK cell inhibitory receptor (Klra2)	Klra2	2.93	0.0432746
PDZ and LIM domain 2 (Pdlim2), mRNA	Pdlim2	2.91	0.0114557
Epoxide hydrolase 1, microsomal, mRNA (cDNA clone MGC:30577 IMAGE:3491966)	Ephx1	2.91	0.042219
RIKEN cDNA 2610209A20 gene (2610209A20Rik), mRNA	2610209A20Rik	2.91	0.0113975
U2AF homology motif (UHM) kinase 1 (Uhmk1), mRNA	Uhmk1	2.91	0.03872
Protein phosphatase methylesterase 1, mRNA (cDNA clone MGC:37135 IMAGE:4952806)	Ppme1	2.9	0.00934881
Solute carrier family 39 (metal ion transporter), member 13, mRNA (cDNA clone IMAGE:4019983)	Slc39a13	2.89	0.0269517
Sema domain, immunoglobulin domain (Ig), short basic domain, secreted, (semaphorin) 3E (Sema3e), mRNA	Sema3e	2.89	0.0334487
ADP-ribosylation factor-like 5A, mRNA (cDNA clone MGC:117517 IMAGE:30843038)	Arl5a	2.89	0.0325732
T-cell leukemia translocation altered gene, mRNA (cDNA clone MGC:25540 IMAGE:3672301)	Tcta	2.89	0.0404271
NAD+ ADP-ribosyltransferase 3 PARP-3	Parp3	2.88	0.0156051
Heme binding protein 2, mRNA (cDNA clone MGC:11934 IMAGE:3599858)	Hebp2	2.87	0.0245469
Arrestin domain containing 4 (Arrdc4), transcript variant 2, mRNA	Arrdc4	2.85	0.047213
Lamin A, mRNA (cDNA clone MGC:19217 IMAGE:4240057)	Lmna	2.85	0.0471246
Matrix metalloproteinase 19	Mmp19	2.85	0.0485259
Glutamate-cysteine ligase, modifier subunit (Gclm), mRNA	Gclm	2.85	0.0202419
STAM binding protein like 1, mRNA (cDNA clone MGC:25766 IMAGE:4010423)	Stambpl1	2.84	0.0383939
Transcribed locus, strongly similar to XP_237907.2 PREDICTED: similar to transmembrane 7 superfamily member 1 [Rattus norvegi	-	2.84	0.0309804
CDNA clone IMAGE:3465372	Abtb2	2.84	0.0136348
Mutant catalase (Cas1)	Cat	2.84	0.00308754
Cell adhesion molecule 2 (Cadm2), transcript variant 2, mRNA	Cadm2	2.84	0.039591
Solute carrier family 35, member B2, mRNA (cDNA clone MGC:46984 IMAGE:5003855)	Slc35b2	2.84	0.0261059
ELK3, member of ETS oncogene family, mRNA (cDNA clone MGC:11528 IMAGE:3155850)	Elk3	2.84	0.0109489
RIKEN cDNA 5730494M16 gene (5730494M16Rik), transcript variant 2, mRNA	5730494M16Rik	2.83	0.0433457
BCL2-associated athanogene 2, mRNA (cDNA clone MGC:36682 IMAGE:5371263)	Bag2	2.83	0.0259525
Phosphatidylinositol 3 kinase, regulatory subunit, polypeptide 4, p150, mRNA (cDNA clone IMAGE:5100350)	Pik3r4	2.83	0.0403717
Frizzled homolog 7 (Drosophila) (Fzd7), mRNA	Fzd7	2.83	0.0432746
Phosphogluconate dehydrogenase, mRNA (cDNA clone MGC:18955 IMAGE:3984654)	Pgd	2.83	0.0244023
Transcription factor AP-2, alpha, mRNA (cDNA clone MGC:18479 IMAGE:3983850)	Tcfap2a	2.82	0.0475501
Transcribed locus	-	2.81	0.0345509
IL-1 receptor-associated kinase 2 (Irak-2 gene)	Irak2	2.81	0.0483759
Rieske (Fe-S) domain containing, mRNA (cDNA clone MGC:40940 IMAGE:5375753)	Rfesd	2.81	0.0383939
V-maf musculoaponeurotic fibrosarcoma oncogene family, protein K (avian), mRNA (cDNA clone MGC:14027 IMAGE:4189276)	Mafk	2.81	0.0206038
Transmembrane protein 40 (Tmem40), mRNA	Tmem40	2.81	0.0337037
ESOP1 (Esop1)	Ly96	2.8	0.0150931
Integrin beta 5 (Itgb5), transcript variant 2, mRNA	Itgb5	2.8	0.0127301
RIKEN cDNA 1600014C10 gene (1600014C10Rik), transcript variant 2, mRNA	1600014C10Rik	2.8	0.00914553
C-Cbl associated protein CAP	Sorbs1	2.79	0.0395857
Insulin-like growth factor 2 mRNA binding protein 3 (Igf2bp3), mRNA	Igf2bp3	2.79	0.0269517
Neurocalcin delta, mRNA (cDNA clone MGC:36496 IMAGE:5365560)	Ncald	2.78	0.0301684
Runt related transcription factor 1 (Runx1), transcript variant 4, mRNA	Runx1	2.78	0.035231
Retinoic acid induced 14 (Rai14), mRNA	Rai14	2.77	0.024907
Inositol polyphosphate-5-phosphatase A (Inpp5a), transcript variant 1, mRNA	Inpp5a	2.76	0.0436894
Major facilitator superfamily domain containing 8 (Mfsd8), mRNA	Mfsd8	2.76	0.0101297
Expressed sequence C85492 (C85492), mRNA	C85492	2.76	0.0186222
Solute carrier family 12, member 2 (Slc12a2), mRNA	Slc12a2	2.76	0.0485587
gelsolin	-	2.75	0.0101365
BolA-like 2 (E. coli), mRNA (cDNA clone MGC:74338 IMAGE:6707992)	Bola2	2.75	0.0261881
StAR-related lipid transfer (START) domain containing 6 (Stard6), mRNA	Stard6	2.75	0.0165497
RNA, U22 small nucleolar	-	2.74	0.0471644
Transcribed locus	-	2.74	0.0203131
Heat shock protein 1, mRNA (cDNA clone MGC:6141 IMAGE:3498180)	Hspb1	2.74	0.0145961
PREDICTED: Mus musculus TAF4B RNA polymerase II, TATA box binding protein (TBP)-associated factor (Taf4b), mRNA	Taf4b	2.74	0.0432746
Integral membrane protein 2C, mRNA (cDNA clone MGC:6817 IMAGE:2648812)	Itm2c	2.73	0.02288
Exosome component 9, mRNA (cDNA clone MGC:11686 IMAGE:3711930)	Exosc9	2.72	0.040511
Blocked early in transport 1 homolog (S. cerevisiae)-like (Bet1l), mRNA	Bet1l	2.72	0.0177977
Xylosylprotein beta1,4-galactosyltransferase, polypeptide 7 (galactosyltransferase I) (B4galt7), mRNA	B4galt7	2.72	0.0311066
DNA segment, Chr 10, ERATO Doi 610, expressed, mRNA (cDNA clone IMAGE:5027413)	D10Ertd610e	2.72	0.0317366
Splicing factor 3a, subunit 1, mRNA (cDNA clone MGC:6887 IMAGE:2651773)	Sf3a1	2.71	0.0215865
CAMP responsive element binding protein 3-like 1, mRNA (cDNA clone MGC:25246 IMAGE:4921584)	Creb3l1	2.7	0.0154047
RIKEN cDNA 9430094M07 gene	-	2.69	0.0316335
Sphingomyelin synthase 2 (Sgms2), mRNA	Sgms2	2.69	0.0483759
Filamin, beta, mRNA (cDNA clone IMAGE:3488025)	Flnb	2.69	0.00663068
Plexin domain containing 2 (Plxdc2), mRNA	Plxdc2	2.68	0.0106781
Mus musculus, clone IMAGE:4206343, mRNA	-	2.68	0.0337266
Cathepsin D, mRNA (cDNA clone IMAGE:4500905)	Ctsd	2.68	0.0390034
Family with sequence similarity 161, member A, mRNA (cDNA clone MGC:37318 IMAGE:4975427)	Fam161a	2.68	0.0414071
Ras and Rab interactor 1 (Rin1), mRNA	Rin1	2.68	0.032585
Dermatan sulfate epimerase-like, mRNA (cDNA clone MGC:169420 IMAGE:8860815)	Dsel	2.67	0.0226939
EPM2A (laforin) interacting protein 1, mRNA (cDNA clone MGC:27780 IMAGE:3156440)	Epm2aip1	2.67	0.0113975
T-cell leukemia translocation altered gene, mRNA (cDNA clone MGC:25540 IMAGE:3672301)	Tcta	2.67	0.0470235
Poliovirus receptor, mRNA (cDNA clone MGC:40735 IMAGE:5363187)	Pvr	2.67	0.0243759
Transcribed locus	-	2.67	0.0363097
Tissue inhibitor of metalloproteinase 2 (Timp2), mRNA	Timp2	2.66	0.0147246
Transcribed locus	-	2.66	0.00647173
ADP-ribosylation factor GTPase activating protein 3 (Arfgap3), mRNA	Arfgap3	2.66	0.0278479
Transmembrane BAX inhibitor motif containing 1 (Tmbim1), mRNA	Tmbim1	2.65	0.0248733
Zinc finger protein 560, mRNA (cDNA clone MGC:176172 IMAGE:9055823)	Zfp560	2.65	0.035231
Inhibitor of kappaB kinase gamma, mRNA (cDNA clone MGC:29073 IMAGE:5030381)	Ikbkg	2.64	0.03006
Galactose-3-O-sulfotransferase 4 (Gal3st4), mRNA	Gal3st4	2.63	0.0471246
Gelsolin (Gsn), mRNA	Gsn	2.63	0.038806
Myosin X, mRNA (cDNA clone IMAGE:4038416)	Myo10	2.63	0.0193969
Transcribed locus	-	2.62	0.00792965
Branched chain aminotransferase 1, cytosolic (Bcat1), transcript variant 2, mRNA	Bcat1	2.62	0.041928
Sema domain, immunoglobulin domain (Ig), short basic domain, secreted, (semaphorin) 3E (Sema3e), mRNA	Sema3e	2.62	0.0328503
Fibrinogen-like protein 2, mRNA (cDNA clone MGC:19044 IMAGE:4189071)	Fgl2	2.61	0.0166707
RIKEN cDNA 1110020P15 gene, mRNA (cDNA clone MGC:37480 IMAGE:4984172)	1110020P15Rik	2.61	0.014111
Transmembrane protein 63b, mRNA (cDNA clone IMAGE:4160190)	Tmem63b	2.6	0.0282072
Procollagen C-endopeptidase enhancer protein (Pcolce), mRNA	Pcolce	2.6	0.03006
RNA binding protein with multiple splicing 2 (Rbpms2), mRNA	Rbpms2	2.59	0.0242858
AF4/FMR2 family, member 1 (Aff1), transcript variant 2, mRNA	Aff1	2.59	0.0497583
Mus musculus adult male testis cDNA, RIKEN full-length enriched library, clone:4933424L15:Beta defensin containing protein, full insert sequence.	-	2.58	0.0261059
Galactose-1-phosphate uridyl transferase, mRNA (cDNA clone MGC:14011 IMAGE:4038194)	Galt	2.58	0.0337037
Akirin 1, mRNA (cDNA clone MGC:7743 IMAGE:3498569)	Akirin1	2.58	0.015278
RIKEN cDNA 2310005N03 gene (2310005N03Rik), mRNA	2310005N03Rik	2.58	0.0203663
integrin beta 5	-	2.58	0.022953
RAB32 (Rab32)	Rab32	2.57	0.0419801
Solute carrier family 12, member 2 (Slc12a2), mRNA	Slc12a2	2.57	0.0418889
MKIAA0790 protein	Sash1	2.56	0.0244515
PREDICTED: Mus musculus RIKEN cDNA 2210013O21 gene (2210013O21Rik), mRNA	2210013O21Rik	2.55	0.0113975
RIKEN cDNA 1110005A03 gene (1110005A03Rik), mRNA	1110005A03Rik	2.55	0.0203131
CDNA sequence AB182283 (AB182283), mRNA	AB182283	2.54	0.0334174
Tetraspanin 6, mRNA (cDNA clone MGC:5801 IMAGE:3590862)	Tspan6	2.53	0.00799888
Multiple coagulation factor deficiency 2 (Mcfd2), transcript variant 2, mRNA	Mcfd2	2.52	0.0423455
Transcription factor 4, mRNA (cDNA clone MGC:13998 IMAGE:4014231)	Tcf4	2.52	0.0339746
LIM homeobox protein 6 (Lhx6), transcript variant 1, mRNA	Lhx6	2.51	0.0257763
GRAM domain containing 3 (Gramd3), mRNA	Gramd3	2.51	0.024686
Hedgehog acyltransferase (Hhat), mRNA	Hhat	2.51	0.0113982
Nuclear factor of activated T-cells, cytoplasmic, calcineurin-dependent 1 (Nfatc1), transcript variant 1, mRNA	Nfatc1	2.51	0.0402146
ESTs, Weakly similar to TYROSINE-PROTEIN KINASE JAK3 (M.musculus)	-	2.5	0.019011
Poliovirus receptor, mRNA (cDNA clone MGC:40735 IMAGE:5363187)	Pvr	2.5	0.0113975
Catenin (cadherin associated protein), delta 2 (Ctnnd2), mRNA	Ctnnd2	2.5	0.0431213
Carbohydrate sulfotransferase 11 (Chst11), mRNA	Chst11	2.49	0.0165497
Secernin 1, mRNA (cDNA clone MGC:38061 IMAGE:5252046)	Scrn1	2.49	0.0295241
Obph1 mRNA for oxysterol binding protein homologue 1	Osbpl5	2.49	0.0419637
Cbp/p300-interacting transactivator, with Glu/Asp-rich carboxy-terminal domain, 2 (Cited2), mRNA	Cited2	2.48	0.0468226
Serine incorporator 3, mRNA (cDNA clone MGC:31028 IMAGE:5039323)	Serinc3	2.48	0.0413135
MKIAA0427 protein	Gm672	2.47	0.0400223
Dual specificity phosphatase 9 (Dusp9), mRNA	Dusp9	2.47	0.0453966
neuralized-like 2 (Drosophila)	-	2.47	0.0415089
High density lipoprotein (HDL) binding protein, mRNA (cDNA clone MGC:36446 IMAGE:5354293)	Hdlbp	2.46	0.0467963
LYR motif containing 1 (Lyrm1), mRNA	Lyrm1	2.46	0.0186588
Transcribed locus	-	2.46	0.0248507
Growth arrest-specific 2 like 1, mRNA (cDNA clone MGC:19078 IMAGE:4194333)	Gas2l1	2.45	0.0303187
Tropomyosin 2, beta, mRNA (cDNA clone MGC:35840 IMAGE:4990394)	Tpm2	2.44	0.0336828
BTB (POZ) domain containing 3 (Btbd3), transcript variant 1, mRNA	Btbd3	2.44	0.0206354
Kringle containing transmembrane protein 1 (Kremen1), mRNA	Kremen1	2.43	0.0060705
LIM and SH3 protein 1, mRNA (cDNA clone MGC:5975 IMAGE:3490532)	Lasp1	2.43	0.035231
Transcribed locus	-	2.43	0.0455392
Two pore segment channel 2 (Tpcn2), mRNA	Tpcn2	2.42	0.0375504
Biliverdin reductase B (flavin reductase (NADPH)) (Blvrb), mRNA	Blvrb	2.42	0.0100875
Fibroblast growth factor receptor 1, mRNA (cDNA clone MGC:25398 IMAGE:4037899)	Fgfr1	2.42	0.0426283
Reticulocalbin 1 (Rcn1), mRNA	Rcn1	2.42	0.00934881
Coiled-coil domain containing 91, mRNA (cDNA clone MGC:28290 IMAGE:4010938)	Ccdc91	2.41	0.0242311
Sodium-dependent taurine transporter (Slc6a6)	Slc6a6	2.41	0.0242414
Pleckstrin homology-like domain, family B, member 1 (Phldb1), mRNA	Phldb1	2.4	0.0115672
Low density lipoprotein receptor-related protein associated protein 1, mRNA (cDNA clone IMAGE:5346882)	Lrpap1	2.4	0.0168067
PREDICTED: Mus musculus hypothetical protein LOC100043911 (LOC100043911), mRNA	LOC100043911	2.39	0.0278479
Glutathione synthetase, mRNA (cDNA clone MGC:6012 IMAGE:3593913)	Gss	2.39	0.0380688
DDHD domain containing 1, mRNA (cDNA clone IMAGE:3675746)	Ddhd1	2.39	0.0212581
Nuclear undecaprenyl pyrophosphate synthase 1 homolog (S. cerevisiae), mRNA (cDNA clone MGC:7199 IMAGE:3482163)	Nus1	2.39	0.0134523
Sh3 domain YSC-like 1, mRNA (cDNA clone MGC:11615 IMAGE:3154966)	Sh3yl1	2.39	0.0149812
Collagen, type XVI, alpha 1, mRNA (cDNA clone IMAGE:5342460)	Col16a1	2.38	0.0134523
RTN4 (Rtn4) mRNA, complete cds, alternatively spliced	Rtn4	2.38	0.0156051
T-cell leukemia translocation altered gene, mRNA (cDNA clone MGC:25540 IMAGE:3672301)	Tcta	2.37	0.0136025
Transcribed locus	-	2.37	0.0370762
Signal recognition particle 9, mRNA (cDNA clone MGC:49477 IMAGE:5353755)	Srp9	2.37	0.0209591
DNA segment, Chr 4, Wayne State University 53, expressed (D4Wsu53e), mRNA	D4Wsu53e	2.36	0.0419801
Mus musculus, lectin, galactose binding, soluble 7, clone MGC:18368 IMAGE:3671281, mRNA, complete cds.	-	2.36	0.0123007
ATX1 (antioxidant protein 1) homolog 1 (yeast), mRNA (cDNA clone MGC:41183 IMAGE:1328907)	Atox1	2.36	0.0189115
DnaJ (Hsp40) homolog, subfamily A, member 4, mRNA (cDNA clone IMAGE:4219700)	Dnaja4	2.36	0.0334174
Kinesin family member 5B (Kif5b), mRNA	Kif5b	2.35	0.0370148
Ring finger protein 41 (Rnf41), mRNA	Rnf41	2.35	0.0150298
Dual specificity phosphatase 6, mRNA (cDNA clone MGC:6625 IMAGE:3491528)	Dusp6	2.35	0.0317696
Inhibitor of kappaB kinase gamma, mRNA (cDNA clone MGC:29073 IMAGE:5030381)	Ikbkg	2.35	0.0221171
CDNA clone IMAGE:6389884	Hist2h2be	2.35	0.0463884
CNDP dipeptidase 2 (metallopeptidase M20 family), mRNA (cDNA clone MGC:7671 IMAGE:3496319)	Cndp2	2.34	0.0134523
Transcribed locus	-	2.34	0.0105461
Transcribed locus	-	2.33	0.00603492
Pre B-cell leukemia transcription factor 1, mRNA (cDNA clone MGC:7546 IMAGE:3492658)	Pbx1	2.33	0.0195561
SH3 domain binding glutamic acid-rich protein-like 3 (Sh3bgrl3), mRNA	Sh3bgrl3	2.32	0.00799888
Transcribed locus	-	2.32	0.0186825
RAB3 GTPase activating protein subunit 1, mRNA (cDNA clone IMAGE:3157486)	Rab3gap1	2.32	0.0243759
Transcribed locus	-	2.32	0.0293517
B-cell translocation gene 1, anti-proliferative, mRNA (cDNA clone MGC:19049 IMAGE:4190018)	Btg1	2.32	0.0114722
RIKEN cDNA 1500012F01 gene (1500012F01Rik), mRNA	1500012F01Rik	2.32	0.0192333
solute carrier family 29 (nucleoside transporters), member 3	-	2.32	0.0235547
CDNA sequence BC031181, mRNA (cDNA clone MGC:37580 IMAGE:4988367)	BC031181	2.31	0.0242838
Ring finger protein 41 (Rnf41), mRNA	Rnf41	2.31	0.0491496
Spastic paraplegia 20, spartin (Troyer syndrome) homolog (human) (Spg20), transcript variant 1, mRNA	Spg20	2.3	0.0224922
N-6 adenine-specific DNA methyltransferase 2 (putative) (N6amt2), mRNA	N6amt2	2.3	0.0230293
Centrosomal protein 120, mRNA (cDNA clone MGC:59487 IMAGE:6328829)	Cep120	2.3	0.0133427
Transcribed locus	-	2.3	0.0206946
Family with sequence similarity 115, member A, mRNA (cDNA clone MGC:25421 IMAGE:3156550)	Fam115a	2.3	0.0467984
RIKEN cDNA 2010002N04 gene (2010002N04Rik), mRNA	2010002N04Rik	2.28	0.0255327
RIKEN cDNA 1810020D17 gene, mRNA (cDNA clone MGC:36240 IMAGE:5027461)	1810020D17Rik	2.28	0.0192333
Paired related homeobox 1 (Prrx1), transcript variant 1, mRNA	Prrx1	2.28	0.0159674
Transcribed locus	-	2.28	0.0173798
CDNA clone IMAGE:40110961	Cltb	2.27	0.0185642
T-complex 11 (mouse) like 2 (Tcp11l2), mRNA	Tcp11l2	2.26	0.0167298
Zinc finger protein 709 (Zfp709), mRNA	Zfp709	2.26	0.0367181
RAB3 GTPase activating protein subunit 2, mRNA (cDNA clone IMAGE:4189125)	Rab3gap2	2.25	0.019011
Microtubule-associated protein 9 (Mtap9), mRNA	Mtap9	2.25	0.0158877
Glucosamine (N-acetyl)-6-sulfatase, mRNA (cDNA clone IMAGE:6816871)	Gns	2.25	0.0220555
WD repeat domain, phosphoinositide interacting 1 (Wipi1), mRNA	Wipi1	2.25	0.0441347
ESTs	-	2.24	0.02288
Phosphatidylinositol-3,4,5-trisphosphate-dependent Rac exchange factor 2 (Prex2), transcript variant 1, mRNA	Prex2	2.24	0.0457214
Outer dense fiber of sperm tails 3B (Odf3b), mRNA	Odf3b	2.24	0.0367463
TIS11 primary response gene	Zfp36l2	2.24	0.0300353
Transcribed locus	-	2.24	0.0311517
RIKEN cDNA 2610528G05 gene	-	2.24	0.0394345
Polymerase I and transcript release factor (Ptrf), mRNA	Ptrf	2.24	0.0295241
RIKEN cDNA 5133401N09 gene, mRNA (cDNA clone MGC:25845 IMAGE:4192995)	5133401N09Rik	2.24	0.031386
Transcribed locus	-	2.23	0.0352603
Transmembrane protein 41B (Tmem41b), mRNA	Tmem41b	2.23	0.0248507
SET and MYND domain containing 4 (Smyd4), mRNA	Smyd4	2.23	0.0461555
FERM, RhoGEF and pleckstrin domain protein 2 (Farp2), mRNA	Farp2	2.22	0.0161993
Pantothenate kinase 2 (Hallervorden-Spatz syndrome) (Pank2), nuclear gene encoding mitochondrial protein, mRNA	Pank2	2.22	0.0149812
PQ loop repeat containing 2 (Pqlc2), mRNA	Pqlc2	2.22	0.0237094
Low density lipoprotein receptor-related protein associated protein 1, mRNA (cDNA clone IMAGE:5346882)	Lrpap1	2.21	0.0397573
Calponin 3, acidic (Cnn3), mRNA	Cnn3	2.21	0.0350172
CDP-diacylglycerol synthase (phosphatidate cytidylyltransferase) 2 (Cds2), mRNA	Cds2	2.21	0.0400223
Myosin, heavy polypeptide 9, non-muscle, mRNA (cDNA clone IMAGE:4913872)	Myh9	2.21	0.0432746
Endoplasmic reticulum-golgi intermediate compartment (ERGIC) 1, mRNA (cDNA clone MGC:7601 IMAGE:3494155)	Ergic1	2.21	0.00950577
Transcribed locus	-	2.2	0.0412482
interleukin 1 receptor-associated kinase	-	2.2	0.0486193
Transcribed locus	-	2.2	0.013829
Cbp/p300-interacting transactivator, with Glu/Asp-rich carboxy-terminal domain, 2 (Cited2), mRNA	Cited2	2.2	0.0324622
Myosin X, mRNA (cDNA clone IMAGE:4038416)	Myo10	2.19	0.0328332
OTU domain containing 7B, mRNA (cDNA clone MGC:176360 IMAGE:9056011)	Otud7b	2.19	0.041796
Mus musculus tumor-associated antigen 1 (Taa1), mRNA.	-	2.18	0.0479797
RIKEN cDNA 5730450N06 gene	-	2.18	0.0490251
Xylosylprotein beta1,4-galactosyltransferase, polypeptide 7 (galactosyltransferase I) (B4galt7), mRNA	B4galt7	2.18	0.0171471
Transcribed locus	-	2.18	0.0367897
FIC domain containing, mRNA (cDNA clone MGC:161851 IMAGE:40141450)	Ficd	2.17	0.0377544
Expressed sequence AW146242 (AW146242), mRNA	AW146242	2.17	0.0334894
Nuclear receptor subfamily 2, group F, member 2 (Nr2f2), transcript variant 1, mRNA	Nr2f2	2.17	0.0132159
Sphingolipid delta 4 desaturase protein DES1	Degs1	2.17	0.046812
Transcribed locus	-	2.17	0.0194494
G protein-coupled receptor 177 (Gpr177), mRNA	Gpr177	2.17	0.0458029
Ubiquitin protein ligase E3A (Ube3a), transcript variant 2, mRNA	Ube3a	2.17	0.0255494
Mad-related protein Smad7B	Smad7	2.16	0.0305775
Nuclear undecaprenyl pyrophosphate synthase 1 homolog (S. cerevisiae), mRNA (cDNA clone MGC:7199 IMAGE:3482163)	Nus1	2.16	0.0136515
Nuclear undecaprenyl pyrophosphate synthase 1 homolog (S. cerevisiae), mRNA (cDNA clone MGC:7199 IMAGE:3482163)	Nus1	2.16	0.0404271
Carnitine palmitoyltransferase 1c (Cpt1c), mRNA	Cpt1c	2.15	0.0375869
Transcribed locus	-	2.15	0.0427074
Tyrosine 3-monooxygenase/tryptophan 5-monooxygenase activation protein, gamma polypeptide, mRNA (cDNA clone MGC:5794 IMAGE:34	Ywhag	2.15	0.0144085
SUMO/Smt3-specific isopeptidase (SMT3IP3)	Senp5	2.15	0.0418566
Tyrosine 3-monooxygenase/tryptophan 5-monooxygenase activation protein, gamma polypeptide, mRNA (cDNA clone MGC:5794 IMAGE:34	Ywhag	2.14	0.0234308
L(3)mbt-like 3 (Drosophila), mRNA (cDNA clone MGC:115756 IMAGE:30694487)	L3mbtl3	2.14	0.0235547
RIKEN cDNA 2010012O05 gene, mRNA (cDNA clone MGC:41041 IMAGE:1514880)	2010012O05Rik	2.14	0.0334894
ESTs	-	2.14	0.0195192
Sin3-associated polypeptide 18, mRNA (cDNA clone MGC:11444 IMAGE:3968600)	Sap18	2.14	0.0165497
RIKEN cDNA 1700021C14 gene (1700021C14Rik), mRNA	1700021C14Rik	2.14	0.0321623
LMBR1 domain containing 1, mRNA (cDNA clone MGC:6899 IMAGE:2655321)	Lmbrd1	2.13	0.0466516
BolA-like 2 (E. coli), mRNA (cDNA clone MGC:74338 IMAGE:6707992)	Bola2	2.13	0.0134523
Rho guanine nucleotide exchange factor (GEF) 17, mRNA (cDNA clone IMAGE:4935232)	Arhgef17	2.13	0.0266165
Regulator of calcineurin 1, mRNA (cDNA clone MGC:19348 IMAGE:4236038)	Rcan1	2.13	0.0330542
Lin-7 homolog C (C. elegans), mRNA (cDNA clone IMAGE:3501062)	Lin7c	2.12	0.0453966
Transcribed locus	-	2.12	0.0242311
Transaldolase 1, mRNA (cDNA clone MGC:7954 IMAGE:3584511)	Taldo1	2.12	0.00934881
3-phosphoadenosine 5-phosphosulfate synthase 2 (Papss2), mRNA	Papss2	2.12	0.0100875
Apolipoprotein B48 receptor, mRNA (cDNA clone MGC:28748 IMAGE:4482457)	Apob48r	2.11	0.0457214
Phospholipase A2, group VI, mRNA (cDNA clone MGC:6311 IMAGE:2811357)	Pla2g6	2.11	0.0474403
PREDICTED: Mus musculus hypothetical protein LOC100042498 (LOC100042498), mRNA	LOC100042498	2.11	0.0279021
Cytochrome P450, family 2, subfamily u, polypeptide 1 (Cyp2u1), mRNA	Cyp2u1	2.11	0.0442064
Coatomer protein complex, subunit zeta 2, mRNA (cDNA clone MGC:35905 IMAGE:4187541)	Copz2	2.11	0.0200032
Inhibitor of kappaB kinase gamma, mRNA (cDNA clone MGC:29073 IMAGE:5030381)	Ikbkg	2.11	0.0388362
Endoplasmic reticulum-golgi intermediate compartment (ERGIC) 1, mRNA (cDNA clone MGC:7601 IMAGE:3494155)	Ergic1	2.1	0.0122503
Regulator of calcineurin 1, mRNA (cDNA clone MGC:19348 IMAGE:4236038)	Rcan1	2.1	0.0403717
Layilin, mRNA (cDNA clone MGC:161835 IMAGE:40140447)	Layn	2.1	0.0247623
Transcribed locus	-	2.1	0.0481764
Transmembrane BAX inhibitor motif containing 4 (Tmbim4), mRNA	Tmbim4	2.09	0.0276617
3-phosphoadenosine 5-phosphosulfate synthase 2 (Papss2), mRNA	Papss2	2.08	0.0180346
Tropomodulin 2 (Tmod2), transcript variant 2, mRNA	Tmod2	2.08	0.0374658
FYVE, RhoGEF and PH domain containing 6, mRNA (cDNA clone IMAGE:3979481)	Fgd6	2.08	0.0436218
Expressed sequence AI480653, mRNA (cDNA clone MGC:19367 IMAGE:2615706)	AI480653	2.08	0.0437729
Chitinase domain containing 1, mRNA (cDNA clone MGC:6792 IMAGE:2647540)	Chid1	2.08	0.0449217
Aspartylglucosaminidase, mRNA (cDNA clone MGC:178859 IMAGE:9053851)	Aga	2.08	0.0419801
Cyclin-dependent kinase 6, mRNA (cDNA clone IMAGE:1226720)	Cdk6	2.08	0.0399984
RIKEN cDNA 2310016E02 gene (2310016E02Rik), transcript variant 1, mRNA	2310016E02Rik	2.08	0.0295241
Transcribed locus	-	2.07	0.0145865
Adaptor-related protein complex AP-4, beta 1 (Ap4b1), mRNA	Ap4b1	2.07	0.0396847
Fucose-1-phosphate guanylyltransferase, mRNA (cDNA clone MGC:129332 IMAGE:40047377)	Fpgt	2.07	0.00528008
Transcribed locus	-	2.07	0.0295241
Zinc finger and BTB domain containing 4 (Zbtb4), mRNA	Zbtb4	2.07	0.0337037
ZW10 interactor, mRNA (cDNA clone IMAGE:3499619)	Zwint	2.06	0.0171471
Dermatan sulfate epimerase, mRNA (cDNA clone MGC:62486 IMAGE:6401066)	Dse	2.06	0.0269517
RIKEN cDNA 1110008F13 gene, mRNA (cDNA clone MGC:30558 IMAGE:5125733)	1110008F13Rik	2.06	0.0258468
Platelet-activating factor acetylhydrolase 2, mRNA (cDNA clone MGC:38105 IMAGE:5310200)	Pafah2	2.06	0.0483759
Sphingolipid delta 4 desaturase protein DES1	Degs1	2.06	0.0433457
Rho GTPase activating protein 6	-	2.05	0.0356591
ZXD family zinc finger C, mRNA (cDNA clone MGC:7160 IMAGE:3256958)	Zxdc	2.05	0.0100875
Allograft inflammatory factor 1-like (Aif1l), mRNA	Aif1l	2.04	0.0253525
Myeloma overexpressed 2, mRNA (cDNA clone MGC:182834 IMAGE:9087448)	Myeov2	2.04	0.0139571
Proline rich 13 (Prr13), mRNA	Prr13	2.04	0.00934881
Tissue inhibitor of metalloproteinase 2 (Timp2), mRNA	Timp2	2.03	0.0262723
Calcium/calmodulin-dependent protein kinase II, delta (Camk2d), transcript variant 3, mRNA	Camk2d	2.03	0.0415089
Guanylate kinase 1, mRNA (cDNA clone MGC:25313 IMAGE:4485215)	Guk1	2.03	0.0100875
SEC63-like (S. cerevisiae) (Sec63), mRNA	Sec63	2.03	0.0270188
ATX1 (antioxidant protein 1) homolog 1 (yeast), mRNA (cDNA clone MGC:41183 IMAGE:1328907)	Atox1	2.03	0.02288
Spastic paraplegia 20, spartin (Troyer syndrome) homolog (human) (Spg20), transcript variant 1, mRNA	Spg20	2.02	0.0493922
Solute carrier family 39 (metal ion transporter), member 6 (Slc39a6), mRNA	Slc39a6	2.02	0.0336518
Transcribed locus, strongly similar to NP_035484.1 small EDRK-rich factor 2 [Mus musculus]	-	2.02	0.0320393
Ras association (RalGDS/AF-6) domain family member 1, mRNA (cDNA clone MGC:7339 IMAGE:3486727)	Rassf1	2.02	0.0138195
Tspan-3 mRNA for tetraspanin	Tspan3	2.02	0.00690064
Rab acceptor 1 (prenylated), mRNA (cDNA clone MGC:6303 IMAGE:2655184)	Rabac1	2.01	0.0213568
RIKEN cDNA 2010209O12 gene, mRNA (cDNA clone IMAGE:4512282)	2010209O12Rik	2.01	0.0178445
CDNA sequence BC031353 (BC031353), transcript variant 2, mRNA	BC031353	2.01	0.0269935
Centrosomal protein 170, mRNA (cDNA clone IMAGE:5357404)	Cep170	2.01	0.0406814
GRAM domain containing 4, mRNA (cDNA clone IMAGE:5353345)	Gramd4	2.01	0.0294562
PREDICTED: Mus musculus RIKEN cDNA E130113E03 gene (E130113E03Rik), mRNA	Serpine3	2.01	0.034202
Sorting nexin family member 30, mRNA (cDNA clone MGC:106086 IMAGE:4950374)	Snx30	2.01	0.036517
RIKEN cDNA 4933407N01 gene (4933407N01Rik), mRNA	4933407N01Rik	2.01	0.0476653
Sulfatase modifying factor 1 (Sumf1), mRNA	Sumf1	2	0.0255463
Transmembrane protein 41B (Tmem41b), mRNA	Tmem41b	2	0.0134523
Lysyl oxidase-like 1, mRNA (cDNA clone MGC:46960 IMAGE:5251968)	Loxl1	2	0.0310519
